# Supplementary material for: Appropriate-for-gestational-age infants who exhibit reduced antenatal growth velocity display postnatal catch-up growth
Source: PLoS One. 2020 Sep 8;15(9):e0238700. doi: 10.1371/journal.pone.0238700 (PMC7478563; doi:10.1371/journal.pone.0238700)
Supplement: S1 Dataset — (XLSX) [file pone.0238700.s004.xlsx]

## Sheet: Neonatal Data
ID	Sex	Age at visit (days)	Age at visit (months)	Wt (kg)	WAZ	Wt %	Ln/ht (cm)	HAZ	Ht %	BMI	BAZ	BMI %	Category
B001	2	0	0	3.39	0.34	63.3072	52.5	1.8	96.407	12.2993	-0.88	18.943	3
B001	2	125	4.1	8.31	2.01	97.7784	67	2.16	98.4614	18.5119	1.13	87.0762	3
B001	2	258	8.4	11.36	2.73	99.6833	76.5	2.96	99.8462	19.4113	1.59	94.4083	3
B001	2	375	12.3	13.1	2.93	99.8305	81	2.54	99.4457	19.9665	2.21	98.6447	3
B001	2	550	18	13.95	2.41	99.2024	87	2.14	98.3823	18.4304	1.77	96.1636	3
B001	2	872	28.6	16.3	2.07	98.0774	94.5	1.41	92.073	18.2526	1.81	96.4852	3
B003	1	0	0	3.64	0.58	71.9043	49	-0.47	31.9178	15.1603	1.26	89.6165	2
B003	1	129	4.2	8.39	1.46	92.7855	66.5	1.01	84.3752	18.9722	1.17	87.9	2
B003	1	192	6.3	10.06	2.06	98.0301	71	1.34	90.9877	19.9564	1.68	95.3521	2
B003	1	248	8.1	10.93	2.17	98.4997	74	1.45	92.6471	19.9598	1.76	96.0796	2
B003	1	367	12	11.32	1.46	92.7855	80	1.76	96.0796	17.6875	0.64	73.8914	2
B003	1	549	18	12.97	1.53	93.6992	83	0.26	60.2568	18.8271	1.88	96.9946	2
B003	1	747	24.5	14.3	1.34	90.9877	89.5	0.62	73.2371	17.8521	1.36	91.3085	2
B005	1	0	0	3.41	0.13	55.1717	51	0.59	72.2405	13.1103	-0.23	40.9046	3
B005	1	111	3.6	6.58	-0.28	38.9739	61.5	-0.76	22.3627	17.3971	0.21	58.3166	3
B005	1	256	8.4	9.68	0.95	82.8944	72.5	0.6	72.5747	18.4162	0.81	79.103	3
B005	1	375	12.3	11.3	1.38	91.6207	79	1.2	88.493	18.1061	0.95	82.8944	3
B005	1	572	18.7	12.43	1.01	84.3752	85	0.71	76.1148	17.2042	0.85	80.2337	3
B005	1	740	24.3	13.5	0.87	80.785	90	0.85	80.2337	16.6667	0.51	69.4974	3
B007	1	0	0	3.88	1.04	85.083	54	2.17	98.4997	13.3059	-0.08	46.8119	3
B007	1	128	4.2	6.45	-0.87	19.215	64	-0.16	43.6441	15.7471	-1.06	14.4572	3
B007	1	181	5.9	7.56	-0.42	33.7243	68	0.22	58.7064	16.3495	-0.72	23.5762	3
B007	1	239	7.8	8.98	0.43	66.6402	71	0.28	61.0261	17.8139	0.37	64.4309	3
B007	1	553	18.1	12.16	0.92	82.1214	84	0.58	71.9043	17.2336	0.83	79.6731	3
B007	1	734	24.1	13.4	0.84	79.9546	89.5	0.75	77.3373	16.7286	0.55	70.884	3
B008	2	0	0	4.23	2	97.725	52.5	1.8	96.407	15.3469	1.51	93.4478	3
B008	2	122	4	6.57	0.18	57.1424	63.5	0.64	73.8914	16.2936	-0.25	40.1294	3
B008	2	253	8.3	7.7	-0.35	36.3169	69	-0.08	46.8119	16.1731	-0.44	32.9969	3
B008	2	372	12.2	8.43	-0.53	29.8056	74	-0.11	45.6205	15.3944	-0.68	24.8252	3
B008	2	603	19.8	9.4	-1	15.8655							3
B008	2	757	24.8	11	-0.47	31.9178	86	-0.15	44.0382	14.8729	-0.62	26.7629	3
B009	2	0	0	2.95	-0.63	26.4347	50	0.46	67.7242	11.8	-1.33	9.17591	3
B009	2	121	3.9	6.16	-0.32	37.4484	61.5	-0.25	40.1294	16.2866	-0.25	40.1294	3
B009	2	248	8.1	8.89	0.87	80.785	71	0.86	80.5105	17.6354	0.52	69.8468	3
B009	2	372	12.2	10.14	0.96	83.1472	77	1.05	85.3141	17.1024	0.52	69.8468	3
B009	2	556	18.2	12.11	1.3	90.32	85.7	1.62	94.7384	16.4886	0.56	71.226	3
B009	2	768	25.2	13.95	1.36	91.3085	89.5	0.82	79.3892	17.4152	1.23	89.0651	3
B013	2	0	0	3.39	0.34	63.3072	50.5	0.73	76.7305	13.2928	-0.04	48.4047	3
B013	2	120	3.9	6.61	0.27	60.642	64	0.94	82.6391	16.1377	-0.35	36.3169	3
B013	2	182	5.9	7.58	0.32	62.5516	67	0.57	71.5661	16.8857	-0.01	49.6011	3
B013	2	239	7.8	8.2	0.3	61.7911	72	1.47	92.9219	15.8179	-0.71	23.8852	3
B013	2	367	12	8.71	-0.23	40.9046	76.5	0.94	82.6391	14.8832	-1.09	13.7857	3
B013	2	547	17.9	11.15	0.7	75.8036	81	0.11	54.3795	16.9944	0.88	81.057	3
B018	1	0	0	3.83	0.95	82.8944	54.5	2.44	99.2656	12.8945	-0.41	34.0903	3
B018	1	184	6	8.06	0.12	54.7758	68.5	0.38	64.8027	17.1773	-0.12	45.2242	3
B018	1	255	8.3	9.02	0.3	61.7911	70.5	-0.28	38.9739	18.148	0.63	73.5653	3
B018	1	359	11.7	9.87	0.25	59.8706	75	-0.21	41.6834	17.5467	0.52	69.8468	3
B018	1	554	18.2	11.01	0.02	50.7978	81.5	-0.35	36.3169	16.5757	0.35	63.6831	3
B018	1	736	24.1	11.97	-0.16	43.6441	86	-0.41	34.0903	16.1844	0.14	55.567	3
B023	2	0	0	3.24	0.02	50.7978	49.5	0.19	57.5345	13.2231	-0.09	46.4144	3
B023	2	373	12.2	8.96	-0.04	48.4047	70.5	-1.48	6.94366	18.0273	1.11	86.65	3
B023	2	604	19.8	10.44	-0.13	44.8283	79.5	-1.02	15.3864	16.5183	0.66	74.5373	3
B023	2	991	32.5	13	-0.12	45.2242	87	-1.53	6.30084	17.1753	1.2	88.493	3
B024	1	0	0	4.49	2.12	98.2997	55	2.7	99.6533	14.843	1.05	85.3141	3
B024	1	119	3.9	7.85	1.08	85.9929	67	1.6	94.5201	17.4872	0.24	59.4835	3
B024	1	175	5.7	8.45	0.69	75.4903	70	1.31	90.4902	17.2449	-0.06	47.6078	3
B024	1	251	8.2	9.3	0.63	73.5653	74	1.38	91.6207	16.9832	-0.19	42.4655	3
B024	1	370	12.1	9.3	-0.37	35.5691	79	1.29	90.1475	14.9015	-1.52	6.42555	3
B024	1	566	18.5	13	1.45	92.6471	84	0.42	66.2757	18.424	1.66	95.1543	3
B024	1	784	25.7	16.1	2.19	98.5738	94	1.71	95.6367	18.2209	1.64	94.9497	3
B027	2	0	0	3.13	-0.23	40.9046	49.5	0.19	57.5345	12.7742	-0.47	31.9178	3
B027	2	125	4.1	7.62	1.31	90.4902	62	-0.14	44.433	19.8231	1.87	96.9258	3
B027	2	243	7.9	8.84	0.87	80.785	70.5	0.75	77.3373	17.7858	0.61	72.9069	3
B027	2	369	12.1	9.85	0.75	77.3373	73	-0.45	32.6355	18.4838	1.37	91.4657	3
B027	2	551	18.1	12.5	1.57	94.1792	81	0.06	52.3922	19.052	2.12	98.2997	3
B027	2	755	24.8	14.65	1.79	96.3273	87.5	0.33	62.93	19.1347	2.24	98.7455	3
B028	1	0	0	3.57	0.45	67.3645	51	0.59	72.2405	13.7255	0.24	59.4835	3
B028	1	118	3.8	5.5	-2	2.27501	62	-0.78	21.7695	14.308	-2.16	1.53863	3
B028	1	184	6	6.1	-2.38	0.865632	65	-1.26	10.3835	14.4379	-2.27	1.16038	3
B028	1	247	8.1	6.85	-2.12	1.7003	67	-1.7	4.45655	15.2595	-1.54	6.17802	3
B028	1	378	12.4	8.5	-1.24	10.7488	73	-1.35	8.8508	15.9505	-0.61	27.0931	3
B028	1	548	18	9.6	-1.17	12.1	80	-0.84	20.0454	15	-0.95	17.1056	3
B028	1	745	24.4	10.8	-1.1	13.5666	87	-0.17	43.2505	14.2687	-1.52	6.42555	3
B030	2	0	0	3.62	0.82	79.3892	51.5	1.26	89.6165	13.6488	0.25	59.8706	3
B030	2	123	4	5.74	-0.93	17.6186	62	-0.08	46.8119	14.9324	-1.21	11.3139	3
B030	2	247	8.1	8.15	0.17	56.7495	68	-0.39	34.8268	17.6254	0.51	69.4974	3
B030	2	373	12.2	9.24	0.21	58.3166	72.5	-0.7	24.1964	17.5791	0.83	79.6731	3
B030	2	598	19.6	10.9	0.25	59.8706	77	-1.79	3.6727	18.3842	1.82	96.562	3
B036	2	0	0	3.42	0.4	65.5422	50	0.46	67.7242	13.68	0.27	60.642	3
B036	2	114	3.7	5.08	-1.71	4.36329	59	-1.18	11.9	14.5935	-1.41	7.92698	3
B036	2	177	5.8	5.91	-1.66	4.84572	59.5	-2.63	0.426924	16.6937	-0.14	44.433	3
B036	2	247	8.1	6.65	-1.52	6.42555	63.5	-2.28	1.13038	16.492	-0.23	40.9046	3
B036	2	373	12.2	8.56	-0.42	33.7243	70	-1.67	4.74597	17.4694	0.76	77.6373	3
B036	2	541	17.7	10.71	0.41	65.9097	74.5	-2.07	1.92262	19.2964	2.24	98.7455	3
B036	2	737	24.2	12.3	0.52	69.8468	81.5	-1.36	8.6915	18.5178	1.88	96.9946	3
B039	2	0	0	3.1	-0.29	38.5908	49	-0.08	46.8119	12.9113	-0.35	36.3169	3
B039	2	122	4	5.86	-0.75	22.6627	62	-0.05	48.0061	15.2445	-0.98	16.3543	3
B039	2	184	6	7.02	-0.34	36.6928	65	-0.35	36.3169	16.6154	-0.19	42.4655	3
B039	2	232	7.6	7.42	-0.45	32.6355	67.5	-0.3	38.2089	16.2853	-0.39	34.8268	3
B039	2	360	11.8	8.4	-0.48	31.5614	73	-0.31	37.828	15.7628	-0.44	32.9969	3
B039	2	583	19.1	10.6	0.1	53.9828	80.6	-0.43	33.3598	16.3168	0.49	68.7933	3
B039	2	730	23.9	11.9	0.29	61.4092	85.5	-0.28	38.9739	16.2785	0.63	73.5653	3
B042	1	0	0	3.29	-0.12	45.2242	49	-0.47	31.9178	13.7026	0.23	59.0954	3
B042	1	172	5.6	7.34	-0.54	29.4599	65.5	-0.73	23.2695	17.1086	-0.16	43.6441	3
B042	1	235	7.7	8.04	-0.54	29.4599	66.5	-1.69	4.5514	18.1808	0.61	72.9069	3
B042	1	363	11.9	8.48	-1.16	12.3024	72	-1.54	6.17802	16.358	-0.34	36.6928	3
B042	1	553	18.1	9.4	-1.39	8.22644	78	-1.64	5.05026	15.4504	-0.55	29.116	3
B042	1	735	24.1	9.9	-1.82	3.43795	84	-1.06	14.4572	14.0306	-1.77	3.83636	3
B044	1	0	0	2.59	-1.68	4.64787	51	0.59	72.2405	9.95771	-3.24	0.0597648	1
B044	1	136	4.4	7.91	0.78	78.2305	65	0.06	52.3922	18.7219	0.99	83.8913	1
B044	1	247	8.1	9.05	0.42	66.2757	70.5	-0.12	45.2242	18.2083	0.66	74.5373	1
B044	1	374	12.2	10.7	0.89	81.3267	78	0.8	78.8145	17.5871	0.59	72.2405	1
B044	1	559	18.3	12.25	0.96	83.1472	84	0.51	69.4974	17.3611	0.93	82.3814	1
B044	1	731	24	13.3	0.79	78.5236	86.5	-0.21	41.6834	17.7754	1.29	90.1475	1
B045	2	0	0	2.69	-1.25	10.565	47	-1.15	12.5072	12.1775	-0.98	16.3543	2
B045	2	123	4	6.26	-0.23	40.9046	62	-0.08	46.8119	16.2851	-0.26	39.7432	2
B045	2	185	6	7	-0.37	35.5691	66.5	0.28	61.0261	15.829	-0.74	22.965	2
B045	2	250	8.2	7.88	-0.13	44.8283	69.5	0.19	57.5345	16.3139	-0.34	36.6928	2
B045	2	367	12	9.21	0.22	58.7064	74.5	0.16	56.3559	16.5938	0.17	56.7495	2
B045	2	549	18	10.13	-0.09	46.4144	81	0.09	53.5856	15.4397	-0.21	41.6834	2
B045	2	732	24	11.2	-0.21	41.6834	85	-0.24	40.5165	15.5017	-0.14	44.433	2
B048	2	0	0	2.63	-1.4	8.07567	48	-0.62	26.7629	11.4149	-1.69	4.5514	1
B048	2	126	4.1	5.05	-2.04	2.06752	60	-1.1	13.5666	14.0278	-1.91	2.80666	1
B048	2	182	5.9	5.89	-1.76	3.92039	63	-1.19	11.7023	14.84	-1.46	7.2145	1
B048	2	252	8.2	6.94	-1.21	11.3139	67	-0.9	18.406	15.46	-0.95	17.1056	1
B048	2	365	11.9	7.9	-1.03	15.1505	72	-0.51	30.5026	15.2392	-1.04	14.917	1
B048	2	548	18	9.15	-0.92	17.8786	77	-1.28	10.0273	15.4326	-0.22	41.2936	1
B048	2	731	24	10.35	-0.85	19.7663	83	-0.85	19.7663	15.024	-0.52	30.1532	1
B048	2	962	31.6	10.8	-1.52	6.42555	89	-0.8	21.1855	13.6346	-1.56	5.93799	1
B049	1	0	0	3.72	0.74	77.035	52	1.12	86.8643	13.7574	0.27	60.642	3
B049	1	121	3.9	8.33	1.57	94.1792	65.3	0.71	76.1148	19.5352	1.54	93.822	3
B049	1	184	6				69.5	0.84	79.9546				3
B049	1	247	8.1	11.46	2.62	99.5604	72	0.56	71.226	22.1065	2.94	99.8359	3
B049	1	370	12.1	13.51	3.08	99.8965	79	1.29	90.1475	21.6472	3.02	99.8736	3
B049	1	553	18.1	15.8	3.31	99.9534	86	1.32	90.6582	21.3629	3.34	99.9581	3
B049	1	734	24.1	16.1	2.44	99.2656	92	1.56	94.062	19.0217	2.1	98.2136	3
B052	2	0	0	3.38	0.32	62.5516	51	0.99	83.8913	12.995	-0.28	38.9739	3
B052	2	245	8	8.92	0.92	82.1214	71.5	1.13	87.0762	17.4483	0.4	65.5422	3
B052	2	371	12.1	10.2	1.02	84.6136	77	1.07	85.769	17.2036	0.59	72.2405	3
B052	2	551	18.1	12.9	1.81	96.4852	84	1.1	86.4334	18.2823	1.68	95.3521	3
B052	2	754	24.7	13.9	1.39	91.7736	86	-0.12	45.2242	18.7939	2.05	97.9818	3
B054	1	0	0	3.65	0.6	72.5747	52.5	1.38	91.6207	13.2426	-0.13	44.8283	3
B054	1	117	3.8	8.25	1.58	94.2947	69	2.63	99.5731	17.3283	0.14	55.567	3
B054	1	271	8.9	10.74	1.77	96.1636	73.5	0.74	77.035	19.8806	1.76	96.0796	3
B054	1	370	12.1	11.51	1.59	94.4083	78	0.87	80.785	18.9185	1.46	92.7855	3
B054	1	551	18.1	13.14	1.63	94.8449	85.5	1.16	87.6976	17.9748	1.34	90.9877	3
B054	1	732	24	14.09	1.29	90.1475	92	1.58	94.2947	16.647	0.49	68.7933	3
B059	1	0	0	3.63	0.57	71.5661	50	0.06	52.3922	14.52	0.82	79.3892	3
B059	1	131	4.3	6.38	-1.03	15.1505	62.8	-0.83	20.3269	16.1771	-0.74	22.965	3
B059	1	242	7.9	7.71	-1	15.8655	70.5	-0.01	49.6011	15.5123	-1.34	9.01227	3
B059	1	369	12.1	8.86	-0.8	21.1855	75	-0.38	35.1973	15.7511	-0.8	21.1855	3
B059	1	580	19	10.26	-0.75	22.6627	82.8	-0.18	42.8576	14.9653	-0.91	18.1411	3
B059	1	740	24.3	11.24	-0.73	23.2695	86.5	-0.29	38.5908	15.0222	-0.83	20.3269	3
B060	1	0	0	4.1	1.44	92.5066	53.5	1.91	97.1933	14.3244	0.69	75.4903	3
B060	1	744	24.4	13.15	0.63	73.5653	90.5	0.97	83.3977	16.0557	0.04	51.5953	3
B062	2	0	0	3.3	0.15	55.9618	53.5	2.34	99.0358	11.5294	-1.58	5.70534	3
B062	2	136	4.4	7.2	0.63	73.5653	65	0.9	81.594	17.0414	0.18	57.1424	3
B062	2	192	6.3	8.05	0.68	75.1748	67	0.34	63.3072	17.9327	0.65	74.2154	3
B062	2	241	7.9	8.54	0.61	72.9069	69	0.16	56.3559	17.9374	0.7	75.8036	3
B062	2	367	12	9.35	0.34	63.3072	75	0.35	63.6831	16.6222	0.19	57.5345	3
B062	2	589	19.3	11.5	0.72	76.4238	82.5	0.15	55.9618	16.8962	0.89	81.3267	3
B064	1	0	0	3.88	1.04	85.083	53.5	1.91	97.1933	13.5558	0.12	54.7758	3
B064	1	105	3.4	7.6	1.14	87.2857	65	1.17	87.9	17.9882	0.64	73.8914	3
B064	1	195	6.4	10.2	2.15	98.4222	71	1.27	89.7958	20.2341	1.85	96.7843	3
B064	1	271	8.9	11.25	2.2	98.6097	77	2.3	98.9276	18.9745	1.21	88.6861	3
B064	1	947	31.1	16.3	1.58	94.2947	99	1.81	96.4852	16.631	0.68	75.1748	3
B067	1	0	0	4.23	1.67	95.254	52	1.12	86.8643	15.6435	1.58	94.2947	3
B067	1	118	3.8	6.66	-0.35	36.3169	65.5	0.91	81.8589	15.5236	-1.18	11.9	3
B067	1	184	6	8.17	0.25	59.8706	68	0.14	55.567	17.6687	0.23	59.0954	3
B067	1	247	8.1	8.82	0.18	57.1424	72.5	0.79	78.5236	16.78	-0.34	36.6928	3
B067	1	365	11.9	10.47	0.75	77.3373	78.5	1.16	87.6976	16.9905	0.14	55.567	3
B067	1	539	17.7	11.68	0.64	73.8914	85	1.13	87.0762	16.1661	0	50	3
B067	1	735	24.1	13.85	1.12	86.8643	89	0.57	71.5661	17.4852	1.1	86.4334	3
B070	1	0	0	3.17	-0.37	35.5691	50.5	0.33	62.93	12.4302	-0.8	21.1855	2
B070	1	124	4	5.52	-2.12	1.7003	62.4	-0.79	21.4764	14.1765	-2.31	1.04441	2
B070	1	187	6.1	6.42	-1.97	2.44192	66	-0.86	19.4895	14.7383	-2.01	2.22156	2
B070	1	243	7.9	7.24	-1.58	5.70534	69.1	-0.67	25.1429	15.1629	-1.62	5.26161	2
B070	1	369	12.1	8.59	-1.09	13.7857	73.8	-0.88	18.943	15.7718	-0.79	21.4764	2
B070	1	586	19.2	9.53	-1.44	7.49337	80.5	-1.08	14.0071	14.7062	-1.13	12.9238	2
B070	1	740	24.3	10.8	-1.08	14.0071	83.5	-1.49	6.81121	15.49	-0.21	41.6834	2
B071	1	0	0	2.38	-2.2	1.39034	49	-0.47	31.9178	9.91254	-3.29	0.0500937	1
B071	1	140	4.5	6.4	-1.19	11.7023	62.2	-1.4	8.07567	16.5424	-0.5	30.8538	1
B071	1	251	8.2	7.97	-0.79	21.4764	69.5	-0.65	25.7846	16.5002	-0.55	29.116	1
B071	1	369	12.1	8.88	-0.78	21.7695	75.1	-0.33	37.07	15.7447	-0.81	20.897	1
B071	1	551	18.1	10.12	-0.72	23.5762	80.5	-0.69	24.5097	15.6167	-0.41	34.0903	1
B071	1	742	24.3	11.2	-0.77	22.065	85.9	-0.73	23.2695	15.1786	-0.48	31.5614	1
B075	2	0	0	3	-0.52	30.1532	48	-0.62	26.7629	13.0208	-0.26	39.7432	3
B075	2	118	3.8	5.92	-0.58	28.0957	59	-1.31	9.50979	17.0066	0.24	59.4835	3
B075	2	183	6	6.93	-0.43	33.3598	65.5	-0.11	45.6205	16.1529	-0.51	30.5026	3
B075	2	274	9	7.9	-0.33	37.07	69	-0.47	31.9178	16.5932	-0.1	46.0172	3
B075	2	372	12.2	8.85	-0.14	44.433	73	-0.5	30.8538	16.6072	0.19	57.5345	3
B075	2	470	15.4	9.61	-0.07	47.2097	77	-0.36	35.9424	16.2085	0.18	57.1424	3
B075	2	540	17.7	10.17	-0.01	49.6011	79.5	-0.33	37.07	16.0911	0.25	59.8706	3
B077	1	0	0	3.33	-0.03	48.8034	50.5	0.33	62.93	13.0575	-0.28	38.9739	3
B077	1	126	4.1	6.4	-0.89	18.6733	62.5	-0.81	20.897	16.384	-0.57	28.4339	3
B077	1	214	7	7.98	-0.37	35.5691	67.5	-0.79	21.4764	17.5144	0.13	55.1717	3
B077	1	244	8	8.45	-0.18	42.8576	69	-0.74	22.965	17.7484	0.34	63.3072	3
B077	1	369	12.1	9.8	0.12	54.7758	74.5	-0.59	27.7595	17.6569	0.63	73.5653	3
B077	1	547	17.9	11.65	0.57	71.5661	82	-0.09	46.4144	17.326	0.88	81.057	3
B077	1	732	24	12.6	0.31	62.172	87	-0.05	48.0061	16.6468	0.49	68.7933	3
B078	1	0	0	3.76	0.81	79.103	52	1.12	86.8643	13.9053	0.38	64.8027	3
B078	1	124	4	6.1	-1.26	10.3835	64.5	0.22	58.7064	14.6626	-1.9	2.87166	3
B078	1	180	5.9	7.44	-0.55	29.116	68	0.24	59.4835	16.09	-0.91	18.1411	3
B078	1	250	8.2	8.99	0.32	62.5516	70	-0.41	34.0903	18.3469	0.75	77.3373	3
B078	1	368	12	10.15	0.45	67.3645	77.5	0.69	75.4903	16.8991	0.08	53.1881	3
B078	1	550	18	12.34	1.07	85.769	83	0.25	59.8706	17.9126	1.29	90.1475	3
B078	1	734	24.1	13.96	1.2	88.493	91	1.24	89.2512	16.8579	0.65	74.2154	3
B079	2	0	0	2.95	-0.63	26.4347	48	-0.62	26.7629	12.8038	-0.44	32.9969	3
B079	2	115	3.7	6.9	0.72	76.4238	63	0.64	73.8914	17.3847	0.49	68.7933	3
B079	2	184	6	8.43	1.16	87.6976	68	0.97	83.3977	18.231	0.83	79.6731	3
B079	2	239	7.8	9.16	1.2	88.493	69	0.2	57.926	19.2397	1.46	92.7855	3
B079	2	377	12.3	10.41	1.14	87.2857	79	1.74	95.907	16.68	0.26	60.2568	3
B079	2	552	18.1	11.9	1.18	88.1	83	0.74	77.035	17.2739	1.07	85.769	3
B079	2	730	23.9	13.51	1.29	90.1475	90	1.33	90.8241	16.679	0.73	76.7305	3
B081	1	0	0	3	-0.73	23.2695	51.5	0.85	80.2337	11.3112	-1.82	3.43795	3
B081	1	123	4	6.6	-0.55	29.116	66	0.97	83.3977	15.1515	-1.5	6.68072	3
B081	1	189	6.2	8.1	0.1	53.9828	71	1.42	92.2196	16.0682	-0.94	17.3609	3
B081	1	365	11.9	8.9	-0.73	23.2695	74	-0.73	23.2695	16.2527	-0.42	33.7243	3
B081	1	547	17.9	10.4	-0.45	32.6355	79	-1.2	11.507	16.664	0.4	65.5422	3
B081	1	757	24.8	11.35	-0.72	23.5762	85	-0.92	17.8786	15.7093	-0.22	41.2936	3
B084	1	0	0	3.08	-0.56	28.774	48.5	-0.73	23.2695	13.0938	-0.25	40.1294	2
B084	1	124	4	6.13	-1.22	11.1232	60.2	-1.85	3.21568	16.9148	-0.18	42.8576	2
B084	1	257	8.4	8.39	-0.38	35.1973	69.6	-0.73	23.2695	17.3198	0.07	52.7903	2
B084	1	388	12.7	9.3	-0.49	31.2067	74	-1.09	13.7857	16.9832	0.21	58.3166	2
B084	1	600	19.7	11.65	0.28	61.0261	82.7	-0.44	32.9969	17.0339	0.79	78.5236	2
B084	1	733	24	12.75	0.41	65.9097	89	0.59	72.2405	16.0965	0.06	52.3922	2
B089	1	0	0	3.35	0.01	50.3989	49.5	-0.2	42.074	13.6721	0.2	57.926	3
B089	1	127	4.1	6.94	-0.2	42.074	63.5	-0.36	35.9424	17.2112	0.02	50.7978	3
B089	1	187	6.1	8.21	0.25	59.8706	66.5	-0.63	26.4347	18.5652	0.82	79.3892	3
B089	1	246	8	9.5	0.88	81.057	69	-0.78	21.7695	19.9538	1.75	95.9941	3
B089	1	383	12.5	10.3	0.47	68.0822	74.5	-0.8	21.1855	18.5577	1.27	89.7958	3
B089	1	567	18.6	11.2	0.11	54.3795	82.5	-0.14	44.433	16.4555	0.29	61.4092	3
B089	1	786	25.8	13.6	0.72	76.4238	90.5	0.58	71.9043	16.6051	0.51	69.4974	3
B090	2	0	0	3.45	0.47	68.0822	49.5	0.19	57.5345	14.0802	0.58	71.9043	2
B090	2	127	4.1	6.9	0.47	68.0822	64	0.71	76.1148	16.8457	0.09	53.5856	2
B090	2	245	8	8.5	0.53	70.1944	71	0.92	82.1214	16.8617	0.02	50.7978	2
B090	2	366	12	9.8	0.73	76.7305	76	0.76	77.6373	16.9668	0.42	66.2757	2
B090	2	546	17.9	11.4	0.88	81.057	82	0.47	68.0822	16.9542	0.85	80.2337	2
B090	2	961	31.5	13	-0.01	49.6011	93	0.31	62.172	15.0306	-0.36	35.9424	2
B091	2	0	0	3.16	-0.16	43.6441	49.5	0.19	57.5345	12.8966	-0.36	35.9424	3
B091	2	120	3.9	6.55	0.19	57.5345	65	1.4	91.9243	15.503	-0.78	21.7695	3
B091	2	211	6.9	8.06	0.46	67.7242	70.5	1.43	92.3641	16.2165	-0.46	32.2758	3
B091	2	369	12.1	9.65	0.59	72.2405	74	-0.06	47.6078	17.6224	0.85	80.2337	3
B091	2	551	18.1	11.96	1.23	89.0651	83	0.75	77.3373	17.361	1.12	86.8643	3
B091	2	742	24.3	13	0.93	82.3814	88	0.39	65.1732	16.7872	0.97	83.3977	3
B101	2	0	0	3.12	-0.25	40.1294	49.5	0.19	57.5345	12.7334	-0.5	30.8538	3
B101	2	107	3.5	5.14	-1.44	7.49337	57	-1.89	2.9379	15.8203	-0.48	31.5614	3
B101	2	193	6.3	6.36	-1.27	10.2042	63	-1.43	7.63585	16.0242	-0.6	27.4253	3
B101	2	256	8.4	7.02	-1.15	12.5072	66.5	-1.19	11.7023	15.8743	-0.64	26.1086	3
B101	2	550	18	9.4	-0.71	23.8852	80	-0.27	39.358	14.6875	-0.8	21.1855	3
B101	2	733	24	12.5	0.67	74.8571	83.7	-0.65	25.7846	17.8426	1.47	92.9219	3
B103	1	0	0	3.35	0.01	50.3989	52	1.12	86.8643	12.3891	-0.84	20.0454	2
B103	1	155	5	7.52	-0.04	48.4047	65	-0.51	30.5026	17.7988	0.34	63.3072	2
B103	1	245	8	8.48	-0.16	43.6441	70	-0.3	38.2089	17.3061	0.03	51.1966	2
B103	1	377	12.3	9.29	-0.43	33.3598	76	-0.09	46.4144	16.0838	-0.51	30.5026	2
B103	1	563	18.4	10.35	-0.58	28.0957	82	-0.28	38.9739	15.3926	-0.57	28.4339	2
B103	1	741	24.3	11.69	-0.39	34.8268	86	-0.46	32.2758	15.8058	-0.16	43.6441	2
B109	2	0	0	3.73	1.04	85.083	52	1.53	93.6992	13.7944	0.36	64.0576	3
B109	2	125	4.1	6.41	-0.09	46.4144	60	-1.07	14.231	17.8056	0.7	75.8036	3
B109	2	181	5.9	7.83	0.6	72.5747	67	0.6	72.5747	17.4426	0.34	63.3072	3
B109	2	251	8.2	8.75	0.71	76.1148	69	-0.04	48.4047	18.3785	0.98	83.6457	3
B109	2	370	12.1	9.9	0.78	78.2305	75	0.31	62.172	17.6	0.84	79.9546	3
B109	2	539	17.7	10.88	0.54	70.5401	81	0.2	57.926	16.5828	0.59	72.2405	3
B109	2	734	24.1	12.3	0.54	70.5401	84	-0.56	28.774	17.432	1.21	88.6861	3
B111	2	0	0	2.57	-1.55	6.05708	49	-0.08	46.8119	10.7039	-2.39	0.842419	1
B111	2	124	4	5.34	-1.54	6.17802	58	-1.96	2.49979	15.874	-0.55	29.116	1
B111	2	194	6.3	6.84	-0.68	24.8252	61.5	-2.11	1.74292	18.0845	0.74	77.035	1
B111	2	231	7.5	7.45	-0.41	34.0903	63.5	-1.99	2.32955	18.476	1	84.1345	1
B111	2	299	9.8	8.81	0.35	63.6831	68	-1.32	9.34175	19.0528	1.5	93.3193	1
B112	2	0	0	2.9	-0.75	22.6627	47	-1.15	12.5072	13.1281	-0.17	43.2505	2
B112	2	113	3.7	5.33	-1.3	9.68005	60.5	-0.45	32.6355	14.5618	-1.42	7.78038	2
B112	2	188	6.1	5.9	-1.83	3.3625	63.5	-1.11	13.35	14.632	-1.62	5.26161	2
B112	2	250	8.2	6.35	-1.94	2.61898	65.5	-1.5	6.68072	14.801	-1.46	7.2145	2
B112	2	370	12.1	7.12	-1.94	2.61898	69.5	-1.82	3.43795	14.7404	-1.19	11.7023	2
B112	2	559	18.3	7.85	-2.29	1.10107	75.5	-1.91	2.80666	13.7713	-1.57	5.82076	2
B112	2	734	24.1	9	-2.05	2.01822	81	-1.49	6.81121	13.7174	-1.65	4.94715	2
B114	1	0	0	3.5	0.31	62.172	51	0.59	72.2405	13.4564	0.04	51.5953	3
B114	1	122	4	5.87	-1.54	6.17802	65.5	0.77	77.935	13.6822	-2.73	0.316672	3
B114	1	193	6.3	6.77	-1.58	5.70534	67.5	-0.31	37.828	14.8587	-1.91	2.80666	3
B114	1	246	8	7.33	-1.5	6.68072	71.5	0.36	64.0576	14.3381	-2.34	0.964187	3
B114	1	368	12	8.62	-1.05	14.6859	77.5	0.69	75.4903	14.3517	-2.02	2.16917	3
B114	1	556	18.2	10.2	-0.67	25.1429	84	0.54	70.5401	14.4558	-1.42	7.78038	3
B114	1	738	24.2	11.3	-0.67	25.1429	86.5	-0.27	39.358	15.1024	-0.76	22.3627	3
B115	1	0	0	2.69	-1.44	7.49337	46	-2.05	2.01822	12.7127	-0.56	28.774	1
B115	1	122	4	5.76	-1.71	4.36329	57	-3.32	0.0450087	17.7285	0.39	65.1732	1
B115	1	247	8.1	7.38	-1.45	7.35293	64.5	-2.83	0.23274	17.7393	0.34	63.3072	1
B115	1	366	12	8.22	-1.46	7.2145	69	-2.85	0.218596	17.2653	0.34	63.3072	1
B115	1	548	18	10.14	-0.68	24.8252	75	-2.69	0.35726	18.0267	1.36	91.3085	1
B115	1	737	24.2	11.1	-0.82	20.6108	77.5	-3.19	0.0711364	18.4807	1.76	96.0796	1
B116	2	0	0	2.85	-0.87	19.215	48	-0.62	26.7629	12.3698	-0.81	20.897	2
B116	2	115	3.7	6.29	-0.02	49.2022	62	0.18	57.1424	16.3632	-0.17	43.2505	2
B116	2	185	6	7.77	0.48	68.4386	65	-0.38	35.1973	18.3905	0.92	82.1214	2
B116	2	241	7.9	8.72	0.78	78.2305	69	0.16	56.3559	18.3155	0.93	82.3814	2
B116	2	367	12	10.35	1.16	87.6976	75	0.35	63.6831	18.4	1.31	90.4902	2
B116	2	551	18.1	11.55	0.95	82.8944	83	0.75	77.3373	16.7659	0.73	76.7305	2
B116	2	732	24	12.8	0.86	80.5105	89	1	84.1345	16.1596	0.35	63.6831	2
B119	2	0	0	3.55	0.67	74.8571	50	0.46	67.7242	14.2	0.68	75.1748	3
B119	2	108	3.5	5.81	-0.49	31.2067	61.5	0.18	57.1424	15.3612	-0.81	20.897	3
B119	2	175	5.7	6.57	-0.76	22.3627	66.5	0.52	69.8468	14.8567	-1.43	7.63585	3
B119	2	240	7.8	7.64	-0.29	38.5908	68.6	0.01	50.3989	16.2347	-0.42	33.7243	3
B119	2	343	11.2	8.38	-0.38	35.1973	71.4	-0.67	25.1429	16.4379	-0.01	49.6011	3
B119	2	576	18.9	10	-0.34	36.6928	80	-0.56	28.774	15.625	-0.02	49.2022	3
B119	2	749	24.6	10.07	-1.17	12.1	87	0.23	59.0954	13.3043	-2.03	2.11783	3
B121	2	0	0	3.48	0.53	70.1944	51	0.99	83.8913	13.3795	0.03	51.1966	3
B121	2	112	3.6	5.82	-0.57	28.4339	60.8	-0.28	38.9739	15.744	-0.57	28.4339	3
B121	2	258	8.4	8.94	0.82	79.3892	70	0.24	59.4835	18.2449	0.92	82.1214	3
B121	2	358	11.7	10.04	0.98	83.6457	75.2	0.58	71.9043	17.7541	0.9	81.594	3
B121	2	546	17.9	12.05	1.31	90.4902	80.2	-0.15	44.0382	18.7343	1.93	97.3197	3
B123	1	0	0	3.24	-0.22	41.2936	50	0.06	52.3922	12.96	-0.36	35.9424	2
B123	1	107	3.5	6.78	0.08	53.1881	63.5	0.36	64.0576	16.8144	-0.17	43.2505	2
B123	1	221	7.2	8.43	0.05	51.9939	68.8	-0.34	36.6928	17.8095	0.34	63.3072	2
B123	1	351	11.5	10.37	0.77	77.935	75.5	0.13	55.1717	18.1922	0.94	82.6391	2
B123	1	542	17.8	11.52	0.5	69.1462	83	0.35	63.6831	16.7223	0.43	66.6402	2
B123	1	743	24.4	12.98	0.52	69.8468	88	0.17	56.7495	16.7614	0.59	72.2405	2
B127	1	0	0	4.2	1.62	94.7384	52	1.12	86.8643	15.5325	1.51	93.4478	3
B127	1	126	4.1	6.54	-0.7	24.1964	61.5	-1.29	9.85253	17.2913	0.08	53.1881	3
B127	1	238	7.8	7.87	-0.77	22.065	65.5	-2.2	1.39034	18.3439	0.73	76.7305	3
B127	1	374	12.2	10.5	0.71	76.1148	74	-0.87	19.215	19.1746	1.63	94.8449	3
B127	1	548	18	11.68	0.59	72.2405	79	-1.21	11.3139	18.7149	1.81	96.4852	3
B127	1	737	24.2	13.15	0.66	74.5373	83.5	-1.24	10.7488	18.8605	2	97.725	3
B130	2	0	0	3.56	0.69	75.4903	49	-0.08	46.8119	14.8272	1.14	87.2857	3
B130	2	123	4	6.57	0.15	55.9618	64	0.84	79.9546	16.04	-0.43	33.3598	3
B130	2	195	6.4	8.27	0.86	80.5105	65.5	-0.38	35.1973	19.2763	1.44	92.5066	3
B130	2	266	8.7	9.17	0.95	82.8944	70	0.09	53.5856	18.7143	1.21	88.6861	3
B130	2	376	12.3	9.6	0.5	69.1462	74	-0.17	43.2505	17.531	0.81	79.103	3
B132	2	0	0	3.6	0.78	78.2305	51.5	1.26	89.6165	13.5734	0.19	57.5345	3
B132	2	126	4.1	6.95	0.55	70.884	64	0.75	77.3373	16.9678	0.17	56.7495	3
B132	2	186	6.1	8.66	1.35	91.1492	69	1.36	91.3085	18.1895	0.8	78.8145	3
B132	2	245	8	8.91	0.92	82.1214	70.2	0.58	71.9043	18.0802	0.79	78.5236	3
B132	2	379	12.4	10.31	1.05	85.3141	77	0.94	82.6391	17.3891	0.73	76.7305	3
B132	2	546	17.9	11.38	0.86	80.5105	82	0.47	68.0822	16.9244	0.83	79.6731	3
B132	2	758	24.9	13.25	1.01	84.3752	87	0.15	55.9618	17.5056	1.28	89.9727	3
B135	2	0	0	3.35	0.25	59.8706	50	0.46	67.7242	13.4	0.05	51.9939	2
B135	2	106	3.4	5.37	-1.07	14.231	60.7	-0.12	45.2242	14.5746	-1.37	8.53435	2
B135	2	155	5	6.17	-0.96	16.8528	64.3	0.05	51.9939	14.9232	-1.34	9.01227	2
B135	2	245	8	7.1	-0.95	17.1056	69.5	0.29	61.4092	14.699	-1.54	6.17802	2
B135	2	371	12.1	8.47	-0.49	31.2067	74	-0.09	46.4144	15.4675	-0.63	26.4347	2
B135	2	546	17.9	10	-0.18	42.8576	78.2	-0.84	20.0454	16.3526	0.44	67.0031	2
B135	2	741	24.3	11	-0.4	34.4578	84	-0.62	26.7629	15.5896	-0.07	47.2097	2
B137	2	0	0	2.86	-0.84	20.0454	47.5	-0.88	18.943	12.6759	-0.55	29.116	3
B137	2	120	3.9	6.61	0.27	60.642	63	0.48	68.4386	16.6541	0	50	3
B137	2	198	6.5	8.12	0.67	74.8571	69	1.08	85.9929	17.0552	0.09	53.5856	3
B137	2	246	8	8.54	0.56	71.226	70	0.48	68.4386	17.4286	0.39	65.1732	3
B137	2	384	12.6	9.83	0.64	73.8914	76	0.48	68.4386	17.0187	0.5	69.1462	3
B137	2	560	18.3	11.39	0.8	78.8145	81	-0.04	48.4047	17.3602	1.14	87.2857	3
B137	2	735	24.1	12.47	0.64	73.8914	86.1	-0.14	44.433	16.8213	1	84.1345	3
B148	1	0	0	3.22	-0.26	39.7432	51	0.59	72.2405	12.3799	-0.84	20.0454	2
B148	1	176	5.7	7.7	-0.17	43.2505	68	0.34	63.3072	16.6522	-0.49	31.2067	2
B148	1	236	7.7	8.8	0.28	61.0261	72	0.8	78.8145	16.9753	-0.22	41.2936	2
B148	1	369	12.1	11.18	1.33	90.8241	78	0.88	81.057	18.3761	1.11	86.65	2
B148	1	549	18	13.36	1.8	96.407	85	1	84.1345	18.4913	1.67	95.254	2
B148	1	726	23.8	14.9	1.8	96.407	90	0.99	83.8913	18.3951	1.73	95.8185	2
B150	2	0	0	3.06	-0.38	35.1973	47	-1.15	12.5072	13.8524	0.41	65.9097	3
B150	2	118	3.8	5.3	-1.47	7.07809	60.5	-0.62	26.7629	14.4799	-1.52	6.42555	3
B150	2	252	8.2	7.73	-0.31	37.828	70	0.36	64.0576	15.7755	-0.72	23.5762	3
B150	2	364	11.9	8.39	-0.52	30.1532	73	-0.38	35.1973	15.744	-0.44	32.9969	3
B150	2	553	18.1	10.4	0.1	53.9828	80	-0.3	38.2089	16.25	0.39	65.1732	3
B150	2	749	24.6	11.7	0.07	52.7903							3
B152	1	0	0	4.22	1.65	95.0529	52.5	1.38	91.6207	15.3107	1.36	91.3085	3
B152	1	121	3.9	8	1.21	88.6861	65.3	0.71	76.1148	18.7613	1.07	85.769	3
B152	1	248	8.1	9.1	0.46	67.7242	71	0.09	53.5856	18.052	0.55	70.884	3
B152	1	368	12	9.94	0.25	59.8706	75	-0.36	35.9424	17.6711	0.63	73.5653	3
B152	1	635	20.8	13	1.07	85.769	82	-1.05	14.6859	19.3337	2.35	99.0613	3
B155	1	0	0	3.3	-0.1	46.0172	49	-0.47	31.9178	13.7443	0.26	60.2568	3
B155	1	121	3.9	6.54	-0.58	28.0957	64	0.08	53.1881	15.9668	-0.86	19.4895	3
B155	1	198	6.5	7.5	-0.73	23.2695	67	-0.66	25.4627	16.7075	-0.46	32.2758	3
B155	1	240	7.8	7.96	-0.69	24.5097	69	-0.65	25.7846	16.7192	-0.4	34.4578	3
B155	1	375	12.3	9.28	-0.42	33.7243	73	-1.31	9.50979	17.4141	0.48	68.4386	3
B155	1	575	18.8	11.3	0.14	55.567	81	-0.78	21.7695	17.223	0.87	80.785	3
B159	1	0	0	3.42	0.15	55.9618	51	0.59	72.2405	13.1488	-0.2	42.074	2
B159	1	286	9.3	8.03	-1.05	14.6859	71	-0.66	25.4627	15.9294	-0.9	18.406	2
B159	1	370	12.1	8.8	-0.87	19.215	74	-0.81	20.897	16.0701	-0.54	29.4599	2
B159	1	559	18.3	10.17	-0.71	23.8852	80	-0.96	16.8528	15.8906	-0.17	43.2505	2
B159	1	796	26.1	11.95	-0.44	32.9969	85	-1.23	10.9349	16.5398	0.47	68.0822	2
B164	2	0	0	3.44	0.44	67.0031	49	-0.08	46.8119	14.3274	0.77	77.935	3
B164	2	118	3.8	6.95	0.72	76.4238	65.5	1.7	95.5435	16.1995	-0.29	38.5908	3
B164	2	180	5.9	8.07	0.86	80.5105	67.5	0.84	79.9546	17.7119	0.51	69.4974	3
B164	2	243	7.9	8.74	0.78	78.2305	69.2	0.2	57.926	18.2515	0.89	81.3267	3
B164	2	369	12.1	9.87	0.77	77.935	76	0.71	76.1148	17.088	0.5	69.1462	3
B164	2	544	17.8	11.5	0.96	83.1472	87	2.22	98.6791	15.1936	-0.41	34.0903	3
B164	2	733	24	12.8	0.85	80.2337	92	1.92	97.2571	15.1229	-0.44	32.9969	3
B166	1	0	0	3.75	0.8	78.8145	51.5	0.85	80.2337	14.1389	0.55	70.884	2
B166	1	120	3.9	6.89	-0.1	46.0172	63.5	-0.12	45.2242	17.0872	-0.04	48.4047	2
B166	1	187	6.1	8.05	0.07	52.7903	68	0.07	52.7903	17.4092	0.05	51.9939	2
B166	1	281	9.2	8.7	-0.27	39.358	70	-1.01	15.6248	17.7551	0.43	66.6402	2
B166	1	376	12.3	9.5	-0.22	41.2936	74	-0.91	18.1411	17.3484	0.43	66.6402	2
B166	1	551	18.1	10.7	-0.22	41.2936	78.5	-1.43	7.63585	17.3638	0.92	82.1214	2
B166	1	747	24.5	11	-0.95	17.1056	84.5	-1	15.8655	15.4056	-0.49	31.2067	2
B167	1	0	0	3.89	1.06	85.5428	52.5	1.38	91.6207	14.1134	0.53	70.1944	2
B167	1	116	3.8	7.63	0.9	81.594	66	1.22	88.8768	17.5161	0.27	60.642	2
B167	1	190	6.2	9.9	1.94	97.381	69.5	0.69	75.4903	20.4958	2	97.725	2
B167	1	250	8.2	11.34	2.49	99.3613	74	1.4	91.9243	20.7085	2.19	98.5738	2
B167	1	365	11.9	12.01	2.02	97.8308	80	1.79	96.3273	18.7656	1.35	91.1492	2
B167	1	551	18.1	14.3	2.4	99.1802	87.5	1.9	97.1283	18.6776	1.79	96.3273	2
B167	1	740	24.3	14.7	1.62	94.7384	93	1.83	96.6375	16.9962	0.76	77.6373	2
B169	1	0	0	2.92	-0.91	18.1411	48.5	-0.73	23.2695	12.4136	-0.81	20.897	2
B169	1	121	3.9	6.4	-0.77	22.065	60.5	-1.6	5.47993	17.4851	0.23	59.0954	2
B169	1	194	6.3	7.13	-1.13	12.9238	65.5	-1.26	10.3835	16.6191	-0.52	30.1532	2
B169	1	251	8.2	7.74	-1.06	14.4572	68.5	-1.1	13.5666	16.4953	-0.55	29.116	2
B169	1	364	11.9	9.66	0.02	50.7978	72.5	-1.35	8.8508	18.3781	1.1	86.4334	2
B169	1	553	18.1	10.69	-0.23	40.9046	81	-0.53	29.8056	16.2932	0.13	55.1717	2
B169	1	728	23.9	12.09	-0.03	48.8034	84.5	-0.83	20.3269	16.9322	0.71	76.1148	2
B173	2	0	0	2.49	-1.75	4.00592	46.5	-1.42	7.78038	11.5158	-1.59	5.59174	1
B173	2	123	4	5.7	-0.99	16.1087	60	-1	15.8655	15.8333	-0.57	28.4339	1
B173	2	242	7.9	7.28	-0.71	23.8852	65.5	-1.35	8.8508	16.9687	0.08	53.1881	1
B173	2	368	12	8.31	-0.63	26.4347	73	-0.44	32.9969	15.5939	-0.54	29.4599	1
B173	2	574	18.8	10.69	0.21	58.3166	79	-0.87	19.215	17.1287	1.01	84.3752	1
B173	2	738	24.2	12	0.32	62.5516	83	-0.91	18.1411	17.4191	1.21	88.6861	1
B175	1	0	0	2.94	-0.87	19.215	48.5	-0.73	23.2695	12.4987	-0.74	22.965	3
B175	1	134	4.4	6.22	-1.31	9.50979	62	-1.31	9.50979	16.1811	-0.75	22.6627	3
B175	1	168	5.5	6.8	-1.17	12.1	64	-1.33	9.17591	16.6016	-0.52	30.1532	3
B175	1	218	7.1	7.38	-1.13	12.9238	68.5	-0.41	34.0903	15.7281	-1.19	11.7023	3
B175	1	364	11.9	8.31	-1.35	8.8508	73.5	-0.93	17.6186	15.3825	-1.12	13.1357	3
B175	1	545	17.9	9.91	-0.87	19.215	81.5	-0.25	40.1294	14.9196	-1.03	15.1505	3
B175	1	734	24.1	11.45	-0.54	29.4599	88	0.26	60.2568	14.7856	-1.05	14.6859	3
B179	2	0	0	2.9	-0.75	22.6627	47.5	-0.88	18.943	12.8532	-0.4	34.4578	3
B179	2	137	4.5	6.05	-0.8	21.1855	61.5	-0.73	23.2695	15.9958	-0.52	30.1532	3
B179	2	186	6.1	6.55	-0.93	17.6186	64.5	-0.62	26.7629	15.7442	-0.8	21.1855	3
B179	2	249	8.1	7.35	-0.7	24.1964	67.5	-0.63	26.4347	16.1317	-0.47	31.9178	3
B179	2	368	12	8.25	-0.69	24.5097	72	-0.82	20.6108	15.9144	-0.31	37.828	3
B179	2	557	18.2	9.95	-0.28	38.9739	79	-0.69	24.5097	15.943	0.17	56.7495	3
B179	2	733	24	11.3	-0.14	44.433	82	-1.17	12.1	16.8055	0.8	78.8145	3
B181	1	0	0	4.09	1.42	92.2196	55	2.7	99.6533	13.5207	0.09	53.5856	3
B181	1	107	3.5	8.21	1.78	96.2462	70	3.51	99.9776	16.7551	-0.21	41.6834	3
B181	1	250	8.2	11.3	2.46	99.3053	78.2	3.3	99.9517	18.4784	0.84	79.9546	3
B181	1	576	18.9	14.75	2.53	99.4297	90	2.48	99.3431	18.2099	1.54	93.822	3
B181	1	776	25.4	14.2	1.14	87.2857	102	4.33	99.9993	13.6486	-2.1	1.78644	3
B187	2	0	0	3.5	0.57	71.5661	51	0.99	83.8913	13.4564	0.1	53.9828	3
B187	2	131	4.3	8.17	1.75	95.9941	66.3	1.65	95.0529	18.5864	1.15	87.4928	3
B187	2	193	6.3	9.29	1.83	96.6375	70	1.63	94.8449	18.9592	1.25	89.435	3
B187	2	235	7.7	9.68	1.68	95.3521	72	1.55	93.9429	18.6728	1.13	87.0762	3
B187	2	377	12.3	10.71	1.36	91.3085	80.5	2.32	98.983	16.5271	0.15	55.9618	3
B187	2	552	18.1	12.3	1.44	92.5066	85.5	1.6	94.5201	16.8257	0.78	78.2305	3
B187	2	748	24.5	14.8	1.9	97.1283	94	2.39	99.1576	16.7497	0.77	77.935	3
B196	2	0	0	2.82	-0.94	17.3609	46.5	-1.42	7.78038	13.042	-0.24	40.5165	3
B196	2	119	3.9	6.2	-0.23	40.9046	62	0.05	51.9939	16.129	-0.35	36.3169	3
B196	2	181	5.9	7.4	0.14	55.567	66	0.16	56.3559	16.9881	0.05	51.9939	3
B196	2	252	8.2	8.3	0.27	60.642	70	0.36	64.0576	16.9388	0.08	53.1881	3
B196	2	372	12.2	10.11	0.94	82.6391	76	0.66	74.5373	17.5035	0.78	78.2305	3
B196	2	554	18.2	12.5	1.55	93.9429	84	1.06	85.5428	17.7154	1.35	91.1492	3
B196	2	740	24.3	14	1.51	93.4478	89	0.93	82.3814	17.6745	1.37	91.4657	3
B199	1	0	0	3.92	1.11	86.65	50	0.06	52.3922	15.68	1.6	94.5201	3
B199	1	182	5.9	8.94	1.11	86.65	66	-0.74	22.965	20.5234	2.01	97.7784	3
B199	1	238	7.8	9.95	1.39	91.7736	71	0.3	61.7911	19.7381	1.6	94.5201	3
B199	1	371	12.1	11.12	1.26	89.6165	75.5	-0.2	42.074	19.5079	1.83	96.6375	3
B199	1	762	25	14.37	1.31	90.4902	90	0.64	73.8914	17.7407	1.3	90.32	3
B204	1	0	0	3.24	-0.22	41.2936	47.5	-1.26	10.3835	14.3601	0.71	76.1148	3
B204	1	121	3.9	5.85	-1.55	6.05708	59	-2.32	1.01704	16.8055	-0.24	40.5165	3
B204	1	192	6.3	6.85	-1.46	7.2145							3
B204	1	247	8.1	7.65	-1.12	13.1357	65	-2.61	0.452711	18.1065	0.59	72.2405	3
B204	1	370	12.1	8.6	-1.08	14.0071	71	-2.07	1.92262	17.0601	0.21	58.3166	3
B204	1	552	18.1	9.65	-1.15	12.5072	74	-3.1	0.0967603	17.6224	1.1	86.4334	3
B204	1	761	25	11.25	-0.81	20.897	81	-2.46	0.694685	17.1468	1.1	86.4334	3
B206	1	0	0	3.44	0.19	57.5345	49.5	-0.2	42.074	14.0394	0.48	68.4386	3
B206	1	108	3.5	6.9	0.21	58.3166	62	-0.41	34.0903	17.9501	0.6	72.5747	3
B206	1	153	5	7.44	-0.1	46.0172	65	-0.45	32.6355	17.6095	0.22	58.7064	3
B206	1	245	8	8.22	-0.45	32.6355	68	-1.21	11.3139	17.7768	0.36	64.0576	3
B206	1	355	11.6	9.2	-0.36	35.9424	73	-0.99	16.1087	17.264	0.31	62.172	3
B206	1	566	18.5	10.12	-0.8	21.1855	80	-1.04	14.917	15.8125	-0.22	41.2936	3
B206	1	736	24.1	11	-0.9	18.406	86.5	-0.25	40.1294	14.7015	-1.13	12.9238	3
B207	1	0	0	3.77	0.83	79.6731	52	1.12	86.8643	13.9423	0.41	65.9097	3
B207	1	119	3.9	6.88	-0.09	46.4144	65.3	0.78	78.2305	16.1347	-0.72	23.5762	3
B207	1	193	6.3	8.27	0.23	59.0954	68.5	0.16	56.3559	17.6248	0.2	57.926	3
B207	1	250	8.2	9.56	0.89	81.3267	70.5	-0.18	42.8576	19.2344	1.32	90.6582	3
B207	1	369	12.1	11.07	1.24	89.2512	77	0.46	67.7242	18.6709	1.3	90.32	3
B207	1	559	18.3	13.6	1.9	97.1283	84	0.51	69.4974	19.2744	2.17	98.4997	3
B207	1	785	25.7	15	1.57	94.1792	92	1.06	85.5428	17.7221	1.31	90.4902	3
B209	1	0	0	3.3	-0.1	46.0172	49.5	-0.2	42.074	13.468	0.05	51.9939	3
B209	1	113	3.7	6.93	0.12	54.7758	63.5	0.13	55.1717	17.1864	0.06	52.3922	3
B209	1	190	6.2	8.43	0.45	67.3645	69.3	0.6	72.5747	17.5534	0.15	55.9618	3
B209	1	247	8.1	8.94	0.3	61.7911	72.6	0.83	79.6731	16.9615	-0.21	41.6834	3
B209	1	364	11.9	9.97	0.31	62.172	76	0.13	55.1717	17.2611	0.33	62.93	3
B209	1	547	17.9	11.85	0.73	76.7305	83	0.29	61.4092	17.2013	0.79	78.5236	3
B209	1	729	23.9	13.3	0.8	78.8145	87.4	0.11	54.3795	17.4112	1.07	85.769	3
B211	2	0	0	2.86	-0.84	20.0454	52	1.53	93.6992	10.5769	-2.52	0.586774	3
B211	2	117	3.8	6.7	0.44	67.0031	61	-0.35	36.3169	18.0059	0.86	80.5105	3
B211	2	243	7.9	8.5	0.55	70.884	69	0.12	54.7758	17.8534	0.65	74.2154	3
B211	2	356	11.6	9.5	0.55	70.884	75	0.53	70.1944	16.8889	0.33	62.93	3
B211	2	544	17.8	11	0.6	72.5747	80	-0.2	42.074	17.1875	1	84.1345	3
B211	2	719	23.6	12	0.41	65.9097	85	-0.12	45.2242	16.609	0.67	74.8571	3
B212	2	0	0	2.62	-1.42	7.78038	48.5	-0.35	36.3169	11.1383	-1.95	2.55881	1
B212	2	123	4	7.16	0.85	80.2337	67.8	2.6	99.5339	15.5759	-0.75	22.6627	1
B212	2	243	7.9	8.48	0.53	70.1944	73	1.81	96.4852	15.9129	-0.64	26.1086	1
B212	2	356	11.6	9.52	0.56	71.226	78	1.7	95.5435	15.6476	-0.54	29.4599	1
B212	2	551	18.1	10.99	0.56	71.226	83	0.75	77.3373	15.953	0.17	56.7495	1
B212	2	719	23.6	12.5	0.73	76.7305	92.5	2	97.725	14.6092	-0.64	26.1086	1
B214	2	0	0	2.45	-1.86	3.14428	47.5	-0.88	18.943	10.8587	-2.23	1.28737	1
B214	2	129	4.2	6.54	-0.01	49.6011	63	0.19	57.5345	16.4777	-0.16	43.6441	1
B214	2	183	6	7.74	0.48	68.4386	66	0.11	54.3795	17.7686	0.55	70.884	1
B214	2	246	8	8.6	0.62	73.2371	68	-0.37	35.5691	18.5986	1.1	86.4334	1
B214	2	374	12.2	9.7	0.59	72.2405	75	0.25	59.8706	17.2444	0.62	73.2371	1
B214	2	562	18.4	10.7	0.29	61.4092	81	-0.06	47.6078	16.3085	0.44	67.0031	1
B214	2	773	25.3	12.5	0.48	68.4386	89	0.63	73.5653	15.7808	0.1	53.9828	1
B215	2	0	0	2.99	-0.54	29.4599	47.5	-0.88	18.943	13.2521	-0.07	47.2097	3
B215	2	125	4.1	5.7	-1.03	15.1505	63.5	0.55	70.884	14.136	-1.82	3.43795	3
B215	2	189	6.2	6.96	-0.47	31.9178	69	1.29	90.1475	14.6188	-1.63	5.15507	3
B215	2	244	8	7.99	0.04	51.5953	71.5	1.15	87.4928	15.6291	-0.84	20.0454	3
B215	2	335	11	9.35	0.57	71.5661	77	1.67	95.254	15.7699	-0.51	30.5026	3
B215	2	552	18.1	12.47	1.54	93.822	86.2	1.84	96.7116	16.7823	0.75	77.3373	3
B215	2	734	24.1				98	3.77	99.9918				3
B217	2	0	0	2.75	-1.11	13.35	48.5	-0.35	36.3169	11.6909	-1.43	7.63585	3
B217	2	145	4.7	6.44	-0.44	32.9969	63	-0.27	39.358	16.2257	-0.39	34.8268	3
B217	2	189	6.2	6.94	-0.5	30.8538	64	-0.91	18.1411	16.9434	0.02	50.7978	3
B217	2	266	8.7	7.98	-0.18	42.8576	68.5	-0.54	29.4599	17.0068	0.16	56.3559	3
B217	2	376	12.3	9.81	0.67	74.8571	76	0.6	72.5747	16.9841	0.46	67.7242	3
B217	2	558	18.3	11.9	1.15	87.4928	83	0.67	74.8571	17.2739	1.08	85.9929	3
B219	1	0	0	3.91	1.1	86.4334	50.5	0.33	62.93	15.3318	1.38	91.6207	3
B219	1	132	4.3	6.96	-0.28	38.9739	64	-0.29	38.5908	16.9922	-0.16	43.6441	3
B219	1	274	9	8.65	-0.26	39.7432	71	-0.43	33.3598	17.1593	0	50	3
B219	1	400	13.1	9.8	-0.1	46.0172	77.5	0.17	56.7495	16.3163	-0.26	39.7432	3
B219	1	582	19.1	11.35	0.15	55.9618	82	-0.49	31.2067	16.8798	0.64	73.8914	3
B219	1	771	25.3	12.7	0.2	57.926	86.5	-0.78	21.7695	16.9735	0.97	83.3977	3
B221	1	0	0	3.6	0.51	69.4974	51	0.59	72.2405	13.8408	0.33	62.93	3
B221	1	121	3.9	6.04	-1.27	10.2042	63.5	-0.16	43.6441	14.9792	-1.62	5.26161	3
B221	1	190	6.2	6.99	-1.25	10.565	67	-0.47	31.9178	15.5714	-1.33	9.17591	3
B221	1	246	8	8.35	-0.31	37.828	70	-0.32	37.4484	17.0408	-0.16	43.6441	3
B221	1	379	12.4	9.6	-0.14	44.433	75	-0.53	29.8056	17.0667	0.24	59.4835	3
B221	1	549	18	11.22	0.22	58.7064	82	-0.11	45.6205	16.6865	0.42	66.2757	3
B221	1	759	24.9	11.6	-0.54	29.4599	85.2	-0.87	19.215	15.9801	0	50	3
B222	2	0	0	3.21	-0.05	48.0061	49.5	0.19	57.5345	13.1007	-0.19	42.4655	2
B222	2	119	3.9	5.98	-0.52	30.1532	61.5	-0.18	42.8576	15.8107	-0.56	28.774	2
B222	2	175	5.7	6.65	-0.66	25.4627	65.5	0.08	53.1881	15.5003	-0.96	16.8528	2
B222	2	252	8.2	7.23	-0.87	19.215	70	0.36	64.0576	14.7551	-1.49	6.81121	2
B222	2	371	12.1	8.35	-0.61	27.0931	76	0.68	75.1748	14.4564	-1.42	7.78038	2
B222	2	553	18.1	10.24	-0.02	49.2022	82	0.38	64.8027	15.229	-0.36	35.9424	2
B222	2	742	24.3	10.95	-0.44	32.9969	85	-0.32	37.4484	15.1557	-0.4	34.4578	2
B225	2	0	0	3.75	1.08	85.9929	51.5	1.64	94.9497	14.1389	0.34	63.3072	3
B225	2	116	3.8	7.01	0.83	79.6731	66	2	97.725	16.0927	-0.35	36.3169	3
B225	2	181	5.9	8.1	0.87	80.785	71	2.37	99.1106	16.0682	-0.56	28.774	3
B225	2	244	8	9.24	1.22	88.8768	72.5	1.58	94.2947	17.5791	0.48	68.4386	3
B225	2	369	12.1	11.16	1.74	95.907	79	1.87	96.9258	17.8817	1.01	84.3752	3
B225	2	565	18.5	12.1	1.24	89.2512	86.5	1.78	96.2462	16.1716	0.35	63.6831	3
B225	2	740	24.3	14.1	1.57	94.1792	91.5	1.7	95.5435	16.8414	0.83	79.6731	3
B227	1	0	0	3.57	0.45	67.3645							3
B227	1	157	5.1	7.72	0.16	56.3559							3
B227	1	247	8.1	8.56	-0.1	46.0172	68.5	-1.02	15.3864	18.2428	0.68	75.1748	3
B227	1	366	12	9.55	-0.1	46.0172	74.2	-0.66	25.4627	17.3458	0.4	65.5422	3
B227	1	556	18.2	10.3	-0.58	28.0957	79	-1.3	9.68005	16.5038	0.3	61.7911	3
B227	1	767	25.1	12.3	-0.06	47.6078	85.5	-0.84	20.0454	16.8257	0.66	74.5373	3
B228	2	0	0	3.86	1.3	90.32	52	1.53	93.6992	14.2751	0.73	76.7305	3
B228	2	115	3.7	6.76	0.56	71.226	65.6	1.85	96.7843	15.7087	-0.61	27.0931	3
B228	2	176	5.7	7.9	0.74	77.035	70	2.05	97.9818	16.1224	-0.52	30.1532	3
B228	2	239	7.8	8.56	0.65	74.2154	74	2.32	98.983	15.6318	-0.85	19.7663	3
B228	2	366	12	9.79	0.72	76.4238	80	2.31	98.9556	15.2969	-0.77	22.065	3
B228	2	548	18	12.15	1.36	91.3085	86	1.82	96.562	16.4278	0.5	69.1462	3
B228	2	737	24.2	13.5	1.25	89.435	90	1.27	89.7958	16.6667	0.71	76.1148	3
B229	1	0	0	3.7	0.7	75.8036	52	1.12	86.8643	13.6834	0.21	58.3166	3
B229	1	117	3.8	7.11	0.25	59.8706	63	-0.26	39.7432	17.9138	0.53	70.1944	3
B229	1	153	5	7.6	0.09	53.5856	65	-0.45	32.6355	17.9882	0.47	68.0822	3
B229	1	246	8	9.2	0.58	71.9043	70	-0.32	37.4484	18.7755	1.02	84.6136	3
B229	1	383	12.5	10.14	0.33	62.93	76	-0.18	42.8576	17.5554	0.6	72.5747	3
B229	1	558	18.3	11.65	0.51	69.4974	81.5	-0.4	34.4578	17.5392	1.06	85.5428	3
B229	1	754	24.7	12.65	0.24	59.4835	85	-0.9	18.406	17.5087	1.13	87.0762	3
B234	1	0	0	3.01	-0.71	23.8852	49	-0.47	31.9178	12.5364	-0.71	23.8852	2
B234	1	123	4	6.5	-0.68	24.8252	64	0.01	50.3989	15.8691	-0.94	17.3609	2
B234	1	243	7.9	8.2	-0.45	32.6355	71	0.19	57.5345	16.2666	-0.74	22.965	2
B234	1	354	11.6	9.2	-0.35	36.3169	75	-0.13	44.8283	16.3556	-0.37	35.5691	2
B234	1	550	18	10.06	-0.76	22.3627	80	-0.86	19.4895	15.7187	-0.33	37.07	2
B234	1	739	24.2	11.1	-0.83	20.3269	87	-0.34	36.6928	14.6651	-0.94	17.3609	2
B235	1	0	0	4.13	1.5	93.3193	52.5	1.38	91.6207	14.9841	1.14	87.2857	3
B235	1	120	3.9	8.42	1.69	95.4486	67	1.56	94.062	18.757	1.07	85.769	3
B235	1	246	8	10.12	1.47	92.9219	74	1.49	93.1888	18.4806	0.83	79.6731	3
B235	1	365	11.9	11.26	1.42	92.2196	79	1.37	91.4657	18.042	0.88	81.057	3
B235	1	547	17.9	12.15	0.95	82.8944	85.5	1.21	88.6861	16.6205	0.37	64.4309	3
B235	1	736	24.1	14.5	1.52	93.5745	91	1.22	88.8768	17.51	1.12	86.8643	3
B236	2	0	0	3.58	0.74	77.035	52	1.53	93.6992	13.2396	-0.08	46.8119	3
B236	2	137	4.5	5.92	-0.97	16.6023	63	-0.05	48.0061	14.9156	-1.29	9.85253	3
B236	2	282	9.2	7.75	-0.56	28.774	69	-0.62	26.7629	16.2781	-0.3	38.2089	3
B236	2	375	12.3	8.15	-0.83	20.3269	73	-0.54	29.4599	15.2937	-0.75	22.6627	3
B236	2	555	18.2	10	-0.23	40.9046	81	0.02	50.7978	15.2416	-0.35	36.3169	3
B236	2	746	24.5	11.6	0.01	50.3989	88	0.56	71.226	14.9793	-0.54	29.4599	3
B237	2	0	0	3.14	-0.2	42.074	49.5	0.19	57.5345	12.815	-0.43	33.3598	3
B237	2	125	4.1	5.47	-1.37	8.53435	60	-1.07	14.231	15.1944	-1.03	15.1505	3
B237	2	251	8.2	7.09	-1.02	15.3864	67	-0.88	18.943	15.7942	-0.71	23.8852	3
B237	2	369	12.1	8.25	-0.69	24.5097	71.5	-1.03	15.1505	16.1377	-0.14	44.433	3
B237	2	538	17.6	10.19	0.02	50.7978	77	-1.17	12.1	17.1867	0.99	83.8913	3
B242	2	0	0	3.9	1.37	91.4657	53	2.07	98.0774	13.8839	0.43	66.6402	3
B242	2	166	5.4	6.98	-0.12	45.2242	64	-0.37	35.5691	17.041	0.1	53.9828	3
B242	2	250	8.2	8.14	0.13	55.1717	72	1.24	89.2512	15.7022	-0.78	21.7695	3
B242	2	404	13.2	9.61	0.33	62.93	77.4	0.7	75.8036	16.0414	-0.11	45.6205	3
B242	2	545	17.9	11.09	0.66	74.5373	82	0.48	68.4386	16.4932	0.54	70.5401	3
B242	2	746	24.5	12.6	0.67	74.8571	87.6	0.44	67.0031	16.4196	0.54	70.5401	3
B245	1	0	0	2.97	-0.8	21.1855	48	-1	15.8655	12.8906	-0.41	34.0903	3
B245	1	121	3.9	6.26	-0.96	16.8528	63.1	-0.35	36.3169	15.7223	-1.04	14.917	3
B245	1	247	8.1	8.15	-0.54	29.4599	69.8	-0.43	33.3598	16.7281	-0.38	35.1973	3
B245	1	366	12	9.71	0.05	51.9939	78	0.93	82.3814	15.9599	-0.64	26.1086	3
B245	1	763	25	11.8	-0.41	34.0903	87.8	-0.07	47.2097	15.3071	-0.56	28.774	3
B246	1	0	0	3.84	0.97	83.3977	48.5	-0.73	23.2695	16.3248	2	97.725	2
B246	1	115	3.7	8.14	1.5	93.3193	64	0.3	61.7911	19.873	1.77	96.1636	2
B246	1	241	7.9	9.89	1.3	90.32	71	0.23	59.0954	19.6191	1.54	93.822	2
B246	1	367	12	12.3	2.23	98.7126	78	0.92	82.1214	20.217	2.23	98.7126	2
B246	1	480	15.7	13.5	2.31	98.9556	81	0.4	65.5422	20.5761	2.74	99.6928	2
B246	1	760	24.9	15.9	2.2	98.6097	92	1.3	90.32	18.7854	1.98	97.6148	2
B252	1	0	0	3.48	0.27	60.642	51.5	0.85	80.2337	13.1209	-0.23	40.9046	3
B252	1	120	3.9	6.43	-0.71	23.8852	64	0.12	54.7758	15.6982	-1.06	14.4572	3
B252	1	242	7.9	8.65	0.05	51.9939	73.3	1.26	89.6165	16.0993	-0.87	19.215	3
B252	1	318	10.4	10.39	1.04	85.083	78.5	2.02	97.8308	16.8607	-0.1	46.0172	3
B252	1	556	18.2	12.5	1.16	87.6976	85	0.91	81.8589	17.301	0.88	81.057	3
B252	1	783	25.7	14.2	1.11	86.65							3
B254	2	0	0	3.06	-0.38	35.1973	48.5	-0.35	36.3169	13.0088	-0.27	39.358	3
B254	2	119	3.9	7.11	0.88	81.057	64.5	1.2	88.493	17.0903	0.29	61.4092	3
B254	2	250	8.2	8.6	0.58	71.9043	68.5	-0.23	40.9046	18.3281	0.95	82.8944	3
B254	2	362	11.8	9.82	0.77	77.935	74	0.05	51.9939	17.9328	1.02	84.6136	3
B254	2	551	18.1	10.84	0.45	67.3645	81	0.06	52.3922	16.5219	0.57	71.5661	3
B254	2	719	23.6	12.26	0.58	71.9043	88	0.82	79.3892	15.8316	0.13	55.1717	3
B257	2	0	0	4.18	1.91	97.1933	53	2.07	98.0774	14.8807	1.18	88.1	3
B257	2	123	4	6.82	0.46	67.7242	65	1.3	90.32	16.142	-0.36	35.9424	3
B257	2	186	6.1	7.9	0.6	72.5747	69	1.36	91.3085	16.5932	-0.21	41.6834	3
B257	2	242	7.9	8.56	0.62	73.2371	70	0.56	71.226	17.4694	0.41	65.9097	3
B257	2	366	12	10.05	0.93	82.3814	78.5	1.73	95.8185	16.309	-0.03	48.8034	3
B257	2	614	20.1	12.3	1.12	86.8643	86	1.04	85.083	16.6306	0.75	77.3373	3
B259	1	0	0	2.91	-0.93	17.6186	49	-0.47	31.9178	12.12	-1.07	14.231	2
B259	1	118	3.8	5.82	-1.52	6.42555	64.5	0.43	66.6402	13.9895	-2.43	0.754941	2
B259	1	169	5.5	6.49	-1.6	5.47993	66	-0.41	34.0903	14.899	-1.85	3.21568	2
B259	1	244	8	7.07	-1.8	3.59303	70	-0.28	38.9739	14.4286	-2.26	1.19106	2
B259	1	372	12.2	7.98	-1.77	3.83636	75	-0.42	33.7243	14.1867	-2.17	1.50034	2
B259	1	546	17.9	8.48	-2.27	1.16038	78	-1.56	5.93799	13.9382	-1.94	2.61898	2
B259	1	594	19.5	9.1	-1.89	2.9379	81	-0.98	16.3543	13.8698	-1.91	2.80666	2
B259	1	737	24.2	10.23	-1.54	6.17802	86.5	-0.26	39.7432	13.6724	-2.13	1.65858	2
B260	2	0	0	3.1	-0.29	38.5908	49	-0.08	46.8119	12.9113	-0.35	36.3169	2
B260	2	123	4	5.47	-1.32	9.34175	61	-0.54	29.4599	14.7003	-1.38	8.37933	2
B260	2	187	6.1	6.44	-1.09	13.7857							2
B260	2	232	7.6	7.26	-0.63	26.4347	67	-0.51	30.5026	16.1729	-0.47	31.9178	2
B260	2	393	12.9	8.79	-0.33	37.07	75.5	0.15	55.9618	15.4204	-0.6	27.4253	2
B260	2	561	18.4	10.1	-0.18	42.8576	79.5	-0.56	28.774	15.9804	0.21	58.3166	2
B260	2	733	24	11.65	0.11	54.3795	85	-0.24	40.5165	16.1246	0.32	62.5516	2
B261	2	0	0	3.31	0.17	56.7495	49.5	0.19	57.5345	13.5088	0.14	55.567	3
B261	2	121	3.9	6.59	0.22	58.7064	62.2	0.07	52.7903	17.0335	0.24	59.4835	3
B261	2	190	6.2	7.45	0.07	52.7903	66.3	0.08	53.1881	16.9484	0.02	50.7978	3
B261	2	240	7.8	7.9	-0.02	49.2022	68.4	-0.08	46.8119	16.8855	0.02	50.7978	3
B261	2	365	11.9	8.58	-0.34	36.6928	73.6	-0.16	43.6441	15.8391	-0.37	35.5691	3
B261	2	562	18.4	10.4	0.06	52.3922	79.5	-0.57	28.4339	16.455	0.54	70.5401	3
B261	2	731	24	10.75	-0.54	29.4599	84.3	-0.44	32.9969	15.127	-0.44	32.9969	3
B262	1	0	0	3.8	0.89	81.3267	52	1.12	86.8643	14.0533	0.49	68.7933	3
B262	1	127	4.1	7.35	0.31	62.172	67	1.31	90.4902	16.3734	-0.58	28.0957	3
B262	1	244	8	8.93	0.33	62.93	74.4	1.71	95.6367	16.1326	-0.84	20.0454	3
B262	1	369	12.1	9.98	0.28	61.0261	79.5	1.81	96.4852	15.7905	-1	15.8655	3
B262	1	544	17.8	11.78	0.69	75.4903	86	1.44	92.5066	15.9275	-0.18	42.8576	3
B262	1	740	24.3	13	0.54	70.5401	90.5	1.01	84.3752	15.8725	-0.11	45.6205	3
B263	2	0	0	4.04	1.64	94.9497							3
B263	2	123	4	7.2	0.89	81.3267	63	0.38	64.8027	18.1406	0.92	82.1214	3
B263	2	242	7.9	9.5	1.46	92.7855	72	1.41	92.073	18.3256	0.93	82.3814	3
B263	2	369	12.1	11.05	1.66	95.1543	76	0.71	76.1148	19.1309	1.74	95.907	3
B263	2	556	18.2	13.7	2.24	98.7455	83	0.69	75.4903	19.8868	2.57	99.4915	3
B263	2	737	24.2	14.8	1.95	97.4412							3
B264	2	0	0	3.39	0.34	63.3072	51.5	1.26	89.6165	12.7816	-0.46	32.2758	2
B264	2	120	3.9	7.5	1.29	90.1475	63	0.48	68.4386	18.8964	1.37	91.4657	2
B264	2	183	6	9.6	2.22	98.6791	66	0.11	54.3795	22.0386	2.88	99.8012	2
B264	2	246	8	10.75	2.41	99.2024	70	0.48	68.4386	21.9388	2.87	99.7948	2
B264	2	302	9.9	11.65	2.55	99.4614	73	0.66	74.5373	21.8615	2.96	99.8462	2
B264	2	547	17.9	13.05	1.92	97.2571	83	0.8	78.8145	18.9432	2.05	97.9818	2
B264	2	729	23.9	14.8	1.98	97.6148	89	1.03	84.8495	18.6845	1.97	97.5581	2
B265	2	0	0	3.27	0.08	53.1881	49	-0.08	46.8119	13.6193	0.23	59.0954	2
B265	2	123	4	6.7	0.31	62.172	66	1.76	96.0796	15.3811	-0.89	18.6733	2
B265	2	242	7.9	9.3	1.29	90.1475	73	1.83	96.6375	17.4517	0.39	65.1732	2
B265	2	375	12.3	11.6	2	97.725	80	2.16	98.4614	18.125	1.17	87.9	2
B265	2	550	18	13.8	2.33	99.0097	87	2.14	98.3823	18.2323	1.65	95.0529	2
B266	2	0	0	4.08	1.72	95.7284	51	0.99	83.8913	15.6863	1.74	95.907	3
B266	2	115	3.7	7.06	0.91	81.8589	62.5	0.41	65.9097	18.0736	0.92	82.1214	3
B266	2	243	7.9	9.34	1.32	90.6582	70	0.54	70.5401	19.0612	1.37	91.4657	3
B266	2	382	12.5	12.16	2.32	98.983	77	0.89	81.3267	20.5094	2.51	99.3963	3
B266	2	550	18	12.2	1.39	91.7736	83	0.76	77.6373	17.7094	1.34	90.9877	3
B266	2	737	24.2	14	1.53	93.6992	89	0.96	83.1472	17.6745	1.37	91.4657	3
B268	2	0	0	3.48	0.53	70.1944	49.5	0.19	57.5345	14.2026	0.68	75.1748	3
B268	2	126	4.1	7.66	1.33	90.8241	63.5	0.52	69.8468	18.9968	1.4	91.9243	3
B268	2	243	7.9	8.96	0.98	83.6457	70	0.54	70.5401	18.2857	0.91	81.8589	3
B268	2	371	12.1	10.21	1.02	84.6136	76	0.68	75.1748	17.6766	0.89	81.3267	3
B268	2	540	17.7	12	1.31	90.4902	85	1.58	94.2947	16.609	0.61	72.9069	3
B269	1	0	0	3.54	0.39	65.1732	50	0.06	52.3922	14.16	0.57	71.5661	3
B269	1	183	6	7.65	-0.34	36.6928	66.5	-0.53	29.8056	17.2989	-0.03	48.8034	3
B269	1	556	18.2	10.4	-0.5	30.8538	79	-1.3	9.68005	16.664	0.42	66.2757	3
B269	1	743	24.4	11.5	-0.54	29.4599	85.5	-0.64	26.1086	15.7313	-0.22	41.2936	3
B272	2	0	0	3.11	-0.27	39.358	48.5	-0.35	36.3169	13.2214	-0.09	46.4144	3
B272	2	121	3.9	6.4	-0.01	49.6011	61	-0.48	31.5614	17.1997	0.34	63.3072	3
B272	2	182	5.9	7.85	0.61	72.9069	64	-0.75	22.6627	19.165	1.37	91.4657	3
B272	2	231	7.5	8.25	0.43	66.6402	67	-0.49	31.2067	18.3783	0.95	82.8944	3
B272	2	380	12.4	9.7	0.56	71.226	74	-0.23	40.9046	17.7137	0.94	82.6391	3
B272	2	569	18.6	11.1	0.54	70.5401	78	-1.16	12.3024	18.2446	1.69	95.4486	3
B272	2	737	24.2	11.6	0.05	51.9939	84	-0.8	21.1855	16.4399	0.74	77.035	3
B275	2	0	0	3.66	0.9	81.594	51	0.99	83.8913	14.0715	0.58	71.9043	3
B275	2	129	4.2	6.85	0.37	64.4309							3
B276	2	0	0	3.45	0.47	68.0822	50	0.46	67.7242	13.8	0.37	64.4309	3
B276	2	124	4	7.34	1.03	84.8495	64	0.81	79.103	17.9199	0.78	78.2305	3
B276	2	197	6.4	8.28	0.85	80.2337	71	1.97	97.5581	16.4253	-0.33	37.07	3
B276	2	267	8.7	8.84	0.65	74.2154	74	1.73	95.8185	16.1432	-0.43	33.3598	3
B276	2	363	11.9	9.5	0.5	69.1462	74	0.03	51.1966	17.3484	0.66	74.5373	3
B276	2	540	17.7	10.58	0.31	62.172	79	-0.5	30.8538	16.9524	0.84	79.9546	3
B276	2	749	24.6	11.3	-0.22	41.2936	86	-0.08	46.8119	15.2785	-0.3	38.2089	3
B277	2	0	0	3.34	0.23	59.0954	52	1.53	93.6992	12.3521	-0.83	20.3269	3
B277	2	118	3.8	6.65	0.36	64.0576	63.5	0.77	77.935	16.492	-0.1	46.0172	3
B277	2	181	5.9	7.95	0.72	76.4238	67	0.6	72.5747	17.71	0.51	69.4974	3
B277	2	237	7.7	9.34	1.38	91.6207	71.5	1.3	90.32	18.2698	0.89	81.3267	3
B277	2	373	12.2	11.45	1.91	97.1933	81	2.58	99.506	17.4516	0.75	77.3373	3
B277	2	568	18.6	12.9	1.72	95.7284	88	2.25	98.7776	16.6581	0.69	75.4903	3
B278	1	0	0	3.23	-0.24	40.5165	48.5	-0.73	23.2695	13.7315	0.25	59.8706	3
B278	1	121	3.9	7.12	0.16	56.3559	61.5	-1.12	13.1357	18.8248	1.11	86.65	3
B278	1	184	6	8.32	0.41	65.9097	67	-0.33	37.07	18.5342	0.8	78.8145	3
B278	1	281	9.2	9.19	0.23	59.0954	72	-0.12	45.2242	17.7276	0.41	65.9097	3
B278	1	375	12.3	9.56	-0.15	44.0382	74.5	-0.68	24.8252	17.2244	0.34	63.3072	3
B278	1	547	17.9	11.46	0.42	66.2757	82.5	0.1	53.9828	16.8375	0.53	70.1944	3
B278	1	724	23.7	13	0.62	73.2371	88	0.35	63.6831	16.7872	0.61	72.9069	3
B280	1	0	0	3.64	0.58	71.9043	51.5	0.85	80.2337	13.7242	0.24	59.4835	3
B280	1	121	3.9	7.02	0.04	51.5953	65	0.56	71.226	16.6154	-0.38	35.1973	3
B280	1	240	7.8	9.05	0.49	68.7933	73	1.16	87.6976	16.9825	-0.21	41.6834	3
B280	1	366	12	11.06	1.25	89.435	77	0.51	69.4974	18.6541	1.28	89.9727	3
B280	1	548	18	12.5	1.2	88.493	84	0.64	73.8914	17.7154	1.15	87.4928	3
B284	1	0	0	4.19	1.6	94.5201	52	1.12	86.8643	15.4956	1.48	93.0563	3
B284	1	121	3.9	7.82	1	84.1345	65.5	0.8	78.8145	18.2274	0.72	76.4238	3
B284	1	243	7.9	9.45	0.86	80.5105	71	0.19	57.5345	18.7463	1	84.1345	3
B284	1	366	12	10.96	1.17	87.9	76	0.09	53.5856	18.9751	1.49	93.1888	3
B284	1	547	17.9	11.87	0.74	77.035	83	0.29	61.4092	17.2304	0.81	79.103	3
B284	1	731	24	13	0.59	72.2405	90	0.94	82.6391	16.0494	0.02	50.7978	3
B286	2	0	0	3.37	0.3	61.7911	49	-0.08	46.8119	14.0358	0.55	70.884	3
B286	2	263	8.6	8.47	0.34	63.3072	70.5	0.35	63.6831	17.0414	0.17	56.7495	3
B286	2	376	12.3	9.23	0.18	57.1424	76.5	0.79	78.5236	15.7717	-0.39	34.8268	3
B286	2	551	18.1	10.32	0.05	51.9939	81.5	0.24	59.4835	15.5369	-0.13	44.8283	3
B287	1	0	0	3.41	0.13	55.1717	52	1.12	86.8643	12.6109	-0.65	25.7846	3
B287	1	104	3.4	5.37	-1.83	3.3625	61.5	-0.49	31.2067	14.1979	-2.16	1.53863	3
B287	1	168	5.5	7.22	-0.63	26.4347	67	0.08	53.1881	16.0838	-0.91	18.1411	3
B287	1	242	7.9	8.62	0.02	50.7978	72.5	0.89	81.3267	16.3995	-0.64	26.1086	3
B287	1	368	12	10.14	0.44	67.0031	77	0.48	68.4386	17.1024	0.23	59.0954	3
B287	1	536	17.6	11.43	0.46	67.7242	84	0.8	78.8145	16.199	0.02	50.7978	3
B287	1	725	23.8	12.86	0.52	69.8468	89	0.67	74.8571	16.2353	0.19	57.5345	3
B295	2	0	0	3.27	0.08	53.1881	49	-0.08	46.8119	13.6193	0.23	59.0954	3
B295	2	120	3.9	6.36	-0.04	48.4047	60	-0.91	18.1411	17.6667	0.64	73.8914	3
B295	2	233	7.6	8.14	0.3	61.7911	69	0.32	62.5516	17.0972	0.15	55.9618	3
B295	2	370	12.1	9.63	0.56	71.226	75.7	0.58	71.9043	16.8048	0.32	62.5516	3
B295	2	568	18.6	11.8	1.03	84.8495	81	-0.13	44.8283	17.9851	1.54	93.822	3
B304	1	0	0	2.91	-0.93	17.6186	49.5	-0.2	42.074	11.8763	-1.29	9.85253	2
B304	1	127	4.1	6.54	-0.72	23.5762	62	-1.08	14.0071	17.0135	-0.12	45.2242	2
B304	1	183	6	7.35	-0.7	24.1964	66.5	-0.53	29.8056	16.6205	-0.52	30.1532	2
B304	1	284	9.3	8.37	-0.66	25.4627	72.5	0.04	51.5953	15.9239	-0.91	18.1411	2
B304	1	372	12.2	9.89	0.18	57.1424	76	0	50	17.1226	0.26	60.2568	2
B304	1	569	18.6	11	-0.07	47.2097	84	0.39	65.1732	15.5896	-0.4	34.4578	2
B304	1	744	24.4	13.79	1.04	85.083	93	1.56	94.062	15.944	0.15	55.9618	2
B306	1	0	0	3	-0.73	23.2695	51.5	0.85	80.2337	11.3112	-1.82	3.43795	2
B306	1	124	4	6.65	-0.51	30.5026	64.5	0.22	58.7064	15.9846	-0.86	19.4895	2
B306	1	194	6.3	7.87	-0.24	40.5165	68	-0.1	46.0172	17.0199	-0.23	40.9046	2
B306	1	243	7.9	8.74	0.14	55.567	72	0.65	74.2154	16.8596	-0.29	38.5908	2
B306	1	369	12.1	10.23	0.51	69.4974	78	0.88	81.057	16.8146	0.02	50.7978	2
B306	1	551	18.1	11.58	0.5	69.1462	84	0.61	72.9069	16.4116	0.22	58.7064	2
B308	1	0	0	3.3	-0.1	46.0172	50	0.06	52.3922	13.2	-0.16	43.6441	2
B308	1	126	4.1	7.36	0.35	63.6831	63.5	-0.33	37.07	18.2528	0.72	76.4238	2
B308	1	250	8.2	8.9	0.23	59.0954	72.5	0.72	76.4238	16.9322	-0.23	40.9046	2
B308	1	383	12.5	10.03	0.23	59.0954	78.5	0.86	80.5105	16.2765	-0.34	36.6928	2
B308	1	742	24.3	13.2	0.67	74.8571	92	1.48	93.0563	15.5955	-0.34	36.6928	2
B311	1	0	0	4.06	1.37	91.4657	51.5	0.85	80.2337	15.3078	1.36	91.3085	3
B311	1	122	4	8.06	1.25	89.435	67	1.49	93.1888	17.955	0.54	70.5401	3
B311	1	184	6	8.78	0.91	81.8589	72	2.01	97.7784	16.9367	-0.29	38.5908	3
B311	1	241	7.9	9.24	0.67	74.8571	74	1.6	94.5201	16.8736	-0.29	38.5908	3
B311	1	360	11.8	9.98	0.35	63.6831	79	1.46	92.7855	15.991	-0.64	26.1086	3
B311	1	571	18.7	10.72	-0.31	37.828	84.5	0.54	70.5401	15.0135	-0.88	18.943	3
B312	1	0	0	2.97	-0.8	21.1855	47.5	-1.26	10.3835	13.1634	-0.19	42.4655	3
B312	1	128	4.2	6.81	-0.39	34.8268	60.5	-1.84	3.28841	18.6053	0.94	82.6391	3
B312	1	193	6.3	8.29	0.25	59.8706	66	-1.01	15.6248	19.0312	1.12	86.8643	3
B312	1	256	8.4	9.17	0.45	67.3645	68	-1.43	7.63585	19.8313	1.7	95.5435	3
B312	1	367	12	9.76	0.09	53.5856	72.5	-1.39	8.22644	18.5684	1.23	89.0651	3
B312	1	571	18.7	10.63	-0.38	35.1973	80	-1.1	13.5666	16.6094	0.41	65.9097	3
B314	2	0	0	3.65	0.88	81.057	52	1.53	93.6992	13.4985	0.13	55.1717	3
B314	2	118	3.8	6.5	0.18	57.1424	63	0.54	70.5401	16.3769	-0.17	43.2505	3
B314	2	371	12.1	9.19	0.18	57.1424	75	0.29	61.4092	16.3378	0	50	3
B314	2	553	18.1	10.54	0.21	58.3166	81	0.04	51.5953	16.0646	0.25	59.8706	3
B314	2	749	24.6	12.85	0.81	79.103	86	-0.08	46.8119	17.3743	1.19	88.2977	3
B315	1	0	0	4.14	1.51	93.4478	51	0.59	72.2405	15.917	1.75	95.9941	3
B315	1	123	4	7.38	0.44	67.0031	64	0.01	50.3989	18.0176	0.58	71.9043	3
B315	1	249	8.1	8.95	0.29	61.4092	69	-0.84	20.0454	18.7986	1.04	85.083	3
B315	1	369	12.1	11.67	1.72	95.7284	77	0.46	67.7242	19.6829	1.93	97.3197	3
B315	1	551	18.1	12.8	1.4	91.9243	83	0.24	59.4835	18.5803	1.73	95.8185	3
B315	1	737	24.2	14.6	1.57	94.1792	89	0.55	70.884	18.432	1.73	95.8185	3
B318	1	0	0	4.12	1.48	93.0563	55	2.7	99.6533	13.6198	0.16	56.3559	3
B318	1	117	3.8	7.88	1.16	87.6976	69.7	2.97	99.8511	16.2204	-0.65	25.7846	3
B318	1	243	7.9	10.15	1.52	93.5745	76.4	2.64	99.5855	17.3892	0.09	53.5856	3
B318	1	363	11.9	11.34	1.5	93.3193	80	1.83	96.6375	17.7187	0.65	74.2154	3
B318	1	761	25	15.2	1.8	96.407	95	2.25	98.7776	16.8421	0.66	74.5373	3
B320	1	0	0	3.51	0.33	62.93	52	1.12	86.8643	12.9808	-0.34	36.6928	2
B320	1	111	3.6	6.75	-0.06	47.6078	62.5	-0.28	38.9739	17.28	0.13	55.1717	2
B320	1	298	9.7	11.01	1.75	95.9941							2
B320	1	552	18.1	13.14	1.63	94.8449	85	0.96	83.1472	18.1869	1.48	93.0563	2
B322	2	0	0	3.72	1.02	84.6136	50.5	0.73	76.7305	14.5868	0.96	83.1472	3
B322	2	124	4	6.4	-0.08	46.8119							3
B322	2	241	7.9	7.57	-0.38	35.1973	66	-1.12	13.1357	17.3783	0.35	63.6831	3
B322	2	376	12.3	8.93	-0.09	46.4144	72	-0.94	17.3609	17.2261	0.61	72.9069	3
B322	2	558	18.3	10	-0.24	40.5165	77	-1.39	8.22644	16.8663	0.81	79.103	3
B323	1	0	0	2.39	-2.17	1.50034	47	-1.52	6.42555	10.8194	-2.32	1.01704	1
B323	1	245	8	6.97	-1.94	2.61898	64.5	-2.79	0.26354	16.7538	-0.37	35.5691	1
B323	1	372	12.2	7.66	-2.14	1.61774	70.5	-2.31	1.04441	15.4117	-1.07	14.231	1
B323	1	452	14.8	7.8	-2.49	0.638715							1
B323	1	551	18.1	8.6	-2.17	1.50034	75.5	-2.54	0.554262	15.0871	-0.87	19.215	1
B323	1	733	24	10.3	-1.46	7.2145	81.25	-1.94	2.61898	15.6024	-0.34	36.6928	1
B325	2	0	0	4.17	1.89	97.0621	56	3.68	99.9883	13.2972	-0.03	48.8034	3
B325	2	119	3.9	8.18	2.01	97.7784	67.7	2.69	99.6427	17.8474	0.76	77.6373	3
B325	2	186	6.1	9.6	2.18	98.5371	72	2.68	99.6319	18.5185	1	84.1345	3
B325	2	228	7.4	10.29	2.24	98.7455	74	2.56	99.4766	18.7911	1.18	88.1	3
B325	2	351	11.5	10.98	1.73	95.8185	79	2.18	98.5371	17.5933	0.78	78.2305	3
B326	1	0	0	3.04	-0.65	25.7846	51	0.59	72.2405	11.6878	-1.47	7.07809	3
B326	1	183	6	7.72	-0.25	40.1294	64.4	-1.52	6.42555	18.6143	0.85	80.2337	3
B326	1	241	7.9	9.42	0.85	80.2337	70	-0.22	41.2936	19.2245	1.3	90.32	3
B326	1	353	11.5	10.67	1.02	84.6136	76.5	0.52	69.8468	18.2323	0.97	83.3977	3
B326	1	549	18	13.13	1.64	94.9497	85	1	84.1345	18.173	1.46	92.7855	3
B327	2	0	0	2.32	-2.2	1.39034	46	-1.69	4.5514	10.9641	-2.13	1.65858	1
B327	2	184	6	5.85	-1.85	3.21568	66	0.09	53.5856	13.4298	-2.59	0.47988	1
B327	2	243	7.9	6.82	-1.26	10.3835	70	0.54	70.5401	13.9184	-2.18	1.46287	1
B327	2	369	12.1	9.2	0.2	57.926	76	0.71	76.1148	15.928	-0.29	38.5908	1
B327	2	549	18	10.56	0.25	59.8706	84	1.12	86.8643	14.966	-0.58	28.0957	1
B328	1	0	0	3.78	0.85	80.2337	51.5	0.85	80.2337	14.2521	0.63	73.5653	3
B328	1	124	4	7.65	0.74	77.035	66.5	1.18	88.1	17.2989	0.09	53.5856	3
B328	1	245	8	9.26	0.65	74.2154	73.5	1.28	89.9727	17.141	-0.09	46.4144	3
B328	1	380	12.4	10.25	0.45	67.3645	79.5	1.32	90.6582	16.2177	-0.4	34.4578	3
B328	1	567	18.6	11.9	0.65	74.2154	85.5	0.96	83.1472	16.2785	0.15	55.9618	3
B328	1	715	23.4	13.5	1	84.1345							3
B329	1	0	0	4.63	2.35	99.0613	55.5	2.97	99.8511	15.0312	1.18	88.1	3
B329	1	131	4.3	7.65	0.58	71.9043	67.5	1.42	92.2196	16.7901	-0.3	38.2089	3
B329	1	186	6.1	8.29	0.35	63.6831	71	1.49	93.1888	16.4451	-0.65	25.7846	3
B329	1	242	7.9	8.91	0.33	62.93	73	1.12	86.8643	16.7198	-0.4	34.4578	3
B329	1	370	12.1	10.48	0.72	76.4238	79	1.29	90.1475	16.7922	0.01	50.3989	3
B329	1	550	18	12.84	1.43	92.3641	85	0.99	83.8913	17.7716	1.2	88.493	3
B330	1	0	0	3.07	-0.58	28.0957	49	-0.47	31.9178	12.7863	-0.5	30.8538	2
B330	1	118	3.8	6.35	-0.77	22.065	62	-0.78	21.7695	16.5193	-0.44	32.9969	2
B330	1	241	7.9	9.15	0.58	71.9043	71	0.23	59.0954	18.1512	0.61	72.9069	2
B330	1	362	11.8	10.15	0.49	68.7933	77	0.58	71.9043	17.1192	0.23	59.0954	2
B330	1	551	18.1	11.9	0.74	77.035	83	0.24	59.4835	17.2739	0.85	80.2337	2
B330	1	733	24	13.44	0.87	80.785	88	0.27	60.642	17.3554	1.01	84.3752	2
B332	1	0	0	4.05	1.35	91.1492	51.5	0.85	80.2337	15.2701	1.33	90.8241	3
B332	1	121	3.9	7.5	0.63	73.5653	68	2	97.725	16.2197	-0.67	25.1429	3
B332	1	176	5.7	8.2	0.4	65.5422	71	1.75	95.9941	16.2666	-0.78	21.7695	3
B332	1	247	8.1	9.45	0.82	79.3892	75	1.92	97.2571	16.8	-0.33	37.07	3
B332	1	374	12.2	11.8	1.79	96.3273	82	2.47	99.3244	17.5491	0.57	71.5661	3
B332	1	556	18.2	14.1	2.24	98.7455	90	2.76	99.711	17.4074	0.96	83.1472	3
B334	1	0	0	3.39	0.09	53.5856	50.5	0.33	62.93	13.2928	-0.09	46.4144	3
B334	1	130	4.2	6.94	-0.26	39.7432	65	0.25	59.8706	16.426	-0.55	29.116	3
B334	1	192	6.3	8.2	0.17	56.7495							3
B334	1	256	8.4	8.88	0.15	55.9618	71.5	0.15	55.9618	17.37	0.1	53.9828	3
B334	1	405	13.3	10.12	0.16	56.3559	78	0.3	61.7911	16.6338	0	50	3
B335	1	0	0	3.7	0.7	75.8036	52	1.12	86.8643	13.6834	0.21	58.3166	3
B335	1	117	3.8	6.99	0.1	53.9828	66	1.19	88.2977	16.0468	-0.78	21.7695	3
B335	1	188	6.1	8.99	1.07	85.769	70	0.98	83.6457	18.3469	0.68	75.1748	3
B335	1	237	7.7	9.88	1.34	90.9877	73.5	1.46	92.7855	18.2887	0.69	75.4903	3
B335	1	369	12.1	11.23	1.37	91.4657	79	1.3	90.32	17.9939	0.86	80.5105	3
B335	1	551	18.1	11.72	0.6	72.5747	84.5	0.79	78.5236	16.414	0.22	58.7064	3
B337	2	0	0	2.87	-0.82	20.6108	50	0.46	67.7242	11.48	-1.62	5.26161	3
B337	2	134	4.4	5.82	-1.05	14.6859							3
B337	2	180	5.9	6.72	-0.64	26.1086	64.5	-0.48	31.5614	16.1529	-0.51	30.5026	3
B337	2	243	7.9	7.07	-0.96	16.8528	68	-0.31	37.828	15.2898	-1.09	13.7857	3
B337	2	371	12.1	8.57	-0.39	34.8268	74.7	0.18	57.1424	15.3582	-0.71	23.8852	3
B337	2	550	18	10.05	-0.16	43.6441	81	0.08	53.1881	15.3178	-0.3	38.2089	3
B337	2	732	24	11.4	-0.06	47.6078	87.7	0.6	72.5747	14.822	-0.68	24.8252	3
B338	1	0	0	3.16	-0.39	34.8268	49.5	-0.2	42.074	12.8966	-0.41	34.0903	3
B338	1	111	3.6	7	0.26	60.2568	65	0.93	82.3814	16.568	-0.37	35.5691	3
B338	1	185	6	8.55	0.65	74.2154	71	1.52	93.5745	16.9609	-0.27	39.358	3
B338	1	249	8.1	9.52	0.86	80.5105	73	0.97	83.3977	17.8645	0.43	66.6402	3
B338	1	368	12	10.42	0.69	75.4903	78	0.9	81.594	17.1269	0.25	59.8706	3
B338	1	550	18	12	0.82	79.3892	83	0.25	59.8706	17.4191	0.95	82.8944	3
B338	1	740	24.3	13.9	1.13	87.0762	89	0.3	61.7911	17.5483	1.34	90.9877	3
B339	2	0	0	3.53	0.63	73.5653	50	0.46	67.7242	14.12	0.61	72.9069	3
B339	2	119	3.9	6.22	-0.2	42.074	61	-0.42	33.7243	16.7159	0.04	51.5953	3
B339	2	233	7.6	7.92	0.08	53.1881	68	-0.11	45.6205	17.128	0.17	56.7495	3
B339	2	372	12.2	9.5	0.44	67.0031	74	-0.11	45.6205	17.3484	0.68	75.1748	3
B339	2	553	18.1	11.1	0.63	73.5653	78.5	-0.82	20.6108	18.0129	1.53	93.6992	3
B347	1	0	0	3.93	1.13	87.0762	55.5	2.97	99.8511	12.7587	-0.52	30.1532	2
B347	1	121	3.9	7.1	0.14	55.567	64	0.08	53.1881	17.334	0.12	54.7758	2
B347	1	204	6.7	8.72	0.57	71.5661	69	0.13	55.1717	18.3155	0.66	74.5373	2
B347	1	312	10.2	9.96	0.7	75.8036	75	0.61	72.9069	17.7067	0.49	68.7933	2
B347	1	562	18.4	12.25	0.94	82.6391	86	1.2	88.493	16.563	0.36	64.0576	2
B349	2	0	0	3.91	1.39	91.7736	51.5	1.26	89.6165	14.7422	1.08	85.9929	3
B349	2	122	4	7.39	1.12	86.8643	65	1.34	90.9877	17.4911	0.52	69.8468	3
B349	2	185	6	8.47	1.18	88.1	69	1.38	91.6207	17.7904	0.56	71.226	3
B349	2	261	8.5	9.66	1.42	92.2196	71.5	0.81	79.103	18.8958	1.31	90.4902	3
B349	2	367	12	11.5	1.98	97.6148	78.5	1.71	95.6367	18.662	1.47	92.9219	3
B349	2	555	18.2	13.1	1.91	97.1933	86	1.73	95.8185	17.7123	1.35	91.1492	3
B350	1	0	0	3.84	0.97	83.3977	52	1.12	86.8643	14.2012	0.6	72.5747	3
B350	1	124	4	6.36	-0.9	18.406	66	0.94	82.6391	14.6006	-1.95	2.55881	3
B350	1	197	6.4	7.67	-0.51	30.5026	71.5	1.78	96.2462	15.0032	-2.04	2.06752	3
B350	1	259	8.5	8.4	-0.39	34.8268	74.5	1.44	92.5066	15.1345	-1.62	5.26161	3
B350	1	370	12.1	9.58	-0.1	46.0172	79	1.29	90.1475	15.3501	-1.13	12.9238	3
B350	1	573	18.8	10.87	-0.19	42.4655	85	0.7	75.8036	15.045	-0.85	19.7663	3
B352	1	0	0	3.41	0.13	55.1717	52.5	1.38	91.6207	12.3719	-0.85	19.7663	2
B352	1	122	4	7.61	0.73	76.7305	66.8	1.39	91.7736	17.0542	-0.07	47.2097	2
B352	1	186	6.1	8.34	0.41	65.9097	69	0.56	71.226	17.5173	0.12	54.7758	2
B352	1	248	8.1	9.34	0.7	75.8036	73	0.99	83.8913	17.5267	0.19	57.5345	2
B352	1	370	12.1	11.13	1.28	89.9727	76.6	0.28	61.0261	18.9687	1.49	93.1888	2
B353	1	0	0	3.47	0.25	59.8706	52.5	1.38	91.6207	12.5896	-0.66	25.4627	3
B353	1	126	4.1	6.45	-0.82	20.6108	66.5	1.11	86.65	14.5853	-1.97	2.44192	3
B353	1	183	6	7.44	-0.59	27.7595	70	1.1	86.4334	15.1837	-1.64	5.05026	3
B353	1	238	7.8	8.08	-0.53	29.8056	73	1.21	88.6861	15.1623	-1.63	5.15507	3
B353	1	367	12	9.64	-0.02	49.2022	77	0.5	69.1462	16.2591	-0.4	34.4578	3
B353	1	549	18	12	0.83	79.6731	85	1	84.1345	16.609	0.36	64.0576	3
B354	2	0	0	4.09	1.74	95.907	56	3.68	99.9883	13.0421	-0.24	40.5165	2
B354	2	122	4	6.95	0.63	73.5653	66	1.8	96.407	15.955	-0.48	31.5614	2
B354	2	266	8.7	9.4	1.15	87.4928	70.5	0.3	61.7911	18.9125	1.33	90.8241	2
B354	2	374	12.2	11.08	1.65	95.0529	77.5	1.21	88.6861	18.4475	1.36	91.3085	2
B354	2	563	18.4	14.9	2.83	99.7673	85	1.29	90.1475	20.6228	2.95	99.8411	2
B355	1	0	0	3.77	0.83	79.6731	51	0.59	72.2405	14.4944	0.81	79.103	3
B355	1	113	3.7	7.25	0.52	69.8468	66	1.34	90.9877	16.6437	-0.32	37.4484	3
B355	1	258	8.4	9.25	0.51	69.4974	76	2.13	98.3414	16.0145	-0.9	18.406	3
B355	1	372	12.2	10.45	0.68	75.1748	79	1.25	89.435	16.7441	-0.02	49.2022	3
B355	1	576	18.9	12.8	1.26	89.6165	86	1.03	84.8495	17.3067	0.93	82.3814	3
B357	2	0	0	4.03	1.62	94.7384	49	-0.08	46.8119	16.7847	2.46	99.3053	3
B357	2	119	3.9	6.61	0.29	61.4092	63	0.51	69.4974	16.6541	0	50	3
B357	2	183	6	7.54	0.26	60.2568							3
B357	2	266	8.7	8.98	0.78	78.2305	70	0.09	53.5856	18.3265	0.99	83.8913	3
B357	2	371	12.1	10.45	1.21	88.6861	75	0.29	61.4092	18.5778	1.43	92.3641	3
B365	1	0	0	3.12	-0.47	31.9178	49.5	-0.2	42.074	12.7334	-0.54	29.4599	3
B365	1	128	4.2	7.01	-0.13	44.8283	65	0.32	62.5516	16.5917	-0.43	33.3598	3
B366	2	0	0	3.42	0.4	65.5422	51	0.99	83.8913	13.1488	-0.15	44.0382	2
B366	2	124	4	6.8	0.41	65.9097	63.4	0.53	70.1944	16.9173	0.15	55.9618	2
B366	2	191	6.2	7.84	0.48	68.4386	65.8	-0.16	43.6441	18.1077	0.75	77.3373	2
B366	2	247	8.1	8.85	0.84	79.9546	69.5	0.25	59.8706	18.322	0.94	82.6391	2
B366	2	374	12.2	9.27	0.23	59.0954	73.6	-0.3	38.2089	17.1129	0.54	70.5401	2
B366	2	551	18.1	11.56	0.96	83.1472	81.6	0.27	60.642	17.3611	1.12	86.8643	2
B370	1	0	0	2.96	-0.82	20.6108	49	-0.47	31.9178	12.3282	-0.89	18.6733	3
B370	1	127	4.1	5.91	-1.6	5.47993	62.6	-0.8	21.1855	15.0813	-1.57	5.82076	3
B370	1	186	6.1	6.78	-1.47	7.07809	65.7	-0.98	16.3543	15.7072	-1.22	11.1232	3
B370	1	249	8.1	7.84	-0.92	17.8786	68.5	-1.06	14.4572	16.7084	-0.39	34.8268	3
B370	1	370	12.1	8.48	-1.21	11.3139	73.5	-1.02	15.3864	15.6972	-0.84	20.0454	3
B370	1	553	18.1	10.2	-0.66	25.4627	80.5	-0.71	23.8852	15.7401	-0.31	37.828	3
B372	1	0	0	3.06	-0.6	27.4253	48	-1	15.8655	13.2812	-0.1	46.0172	3
B372	1	123	4	6.17	-1.14	12.7143	61	-1.43	7.63585	16.5816	-0.41	34.0903	3
B372	1	188	6.1	7.43	-0.67	25.1429	67	-0.42	33.7243	16.5516	-0.57	28.4339	3
B372	1	249	8.1	8.56	-0.12	45.2242	68	-1.29	9.85253	18.5121	0.86	80.5105	3
B372	1	378	12.4	10.14	0.36	64.0576	78	0.73	76.7305	16.6667	-0.06	47.6078	3
B372	1	567	18.6	12.5	1.09	86.2143	89	2.24	98.7455	15.7808	-0.24	40.5165	3
B373	2	0	0	2.95	-0.63	26.4347	48	-0.62	26.7629	12.8038	-0.44	32.9969	2
B373	2	122	4	4.85	-2.27	1.16038	60	-0.97	16.6023	13.4722	-2.33	0.990308	2
B373	2	175	5.7	5.8	-1.79	3.6727	61	-1.92	2.74289	15.5872	-0.9	18.406	2
B373	2	256	8.4	7.37	-0.74	22.965	67	-0.98	16.3543	16.4179	-0.26	39.7432	2
B373	2	368	12	9.27	0.27	60.642	72	-0.82	20.6108	17.8819	1.01	84.3752	2
B373	2	543	17.8	10.99	0.6	72.5747	81	0.16	56.3559	16.7505	0.71	76.1148	2
B374	2	0	0	2.68	-1.28	10.0273	47.5	-0.88	18.943	11.8781	-1.25	10.565	2
B374	2	118	3.8	4.85	-2.18	1.46287	60	-0.85	19.7663	13.4722	-2.3	1.07241	2
B374	2	248	8.1	6.68	-1.49	6.81121	67.5	-0.62	26.7629	14.6612	-1.57	5.82076	2
B374	2	378	12.4	8.04	-0.97	16.6023	73.5	-0.39	34.8268	14.8827	-1.06	14.4572	2
B374	2	545	17.9	9.27	-0.8	21.1855	79	-0.56	28.774	14.8534	-0.68	24.8252	2
B376	1	0	0	3.56	0.43	66.6402	50	0.06	52.3922	14.24	0.62	73.2371	3
B376	1	142	4.6	7.24	-0.14	44.433	65	-0.13	44.8283	17.1361	-0.08	46.8119	3
B376	1	194	6.3	7.85	-0.26	39.7432	66.5	-0.8	21.1855	17.7511	0.28	61.0261	3
B376	1	247	8.1	8.56	-0.1	46.0172	71.5	0.33	62.93	16.7441	-0.37	35.5691	3
B376	1	372	12.2	10.2	0.46	67.7242	76	0		17.6593	0.64	73.8914	3
B376	1	554	18.2	11.8	0.65	74.2154	81.5	-0.35	36.3169	17.7651	1.2	88.493	3
B377	1	0	0	2.97	-0.8	21.1855	46.5	-1.79	3.6727	13.7357	0.25	59.8706	2
B377	1	117	3.8	7.78	1.05	85.3141	66	1.19	88.2977	17.8604	0.5	69.1462	2
B377	1	236	7.7	9.55	1.03	84.8495	74	1.71	95.6367	17.4397	0.11	54.3795	2
B377	1	371	12.1	10.88	1.06	85.5428	80	1.69	95.4486	17	0.17	56.7495	2
B377	1	574	18.8	12.83	1.29	90.1475	86	1.05	85.3141	17.3472	0.96	83.1472	2
B378	1	0	0	4.09	1.42	92.2196	54	2.17	98.4997	14.0261	0.47	68.0822	3
B378	1	120	3.9	6.58	-0.51	30.5026	66	1.08	85.9929	15.1056	-1.52	6.42555	3
B378	1	249	8.1	8.08	-0.64	26.1086	72.5	0.75	77.3373	15.3722	-1.44	7.49337	3
B378	1	378	12.4	10.61	0.78	78.2305	79	1.15	87.4928	17.0005	0.19	57.5345	3
B378	1	553	18.1	12.5	1.17	87.9	83.5	0.4	65.5422	17.9282	1.31	90.4902	3

## Sheet: FLAG Maternal & Birth
FLAG_ID	Maternal age (years) at booking	Maternal BMI at booking	Smoking status	GHTN / PET	Gestational Diabetes this pregnancy	Onset of labour	Mode of Delivery	Sex	Gestation_days	Gestation_weeks	Antenatal EFW Centile Change >20%	Birthweight	WAZ	Wt %	Height	HAZ	Ht %	BMI	BAZ	BMI %	SGA_AGA_Birthweight centile	Final Category	Returned Survey	Excluded
A790	30	21.5	2	2	2	2	1	1	293	41.8571	1	2.86	-1.05	14.6859	48.5	-0.73	23.2695	12.2	-1.04	14.917	2	2	2	3
B003	36	27.2	2	2	2	1	1	1	280	40	1	3.64	0.58	71.9043	49	-0.47	31.9178	15.1603	1.26	89.6165	2	2	1	2
B006	34	29.2	3	2	2	1	2	1	273	39	1	3.14	-0.43	33.3598	49.5	-0.2	42.074	12.8	-0.48	31.5614	2	2	2	3
B010	33	19.4	3	2	2	2	1	2	287	41	1	3.11	-0.27	39.358	54	2.6	99.5339	10.7	-2.43	0.754941	2	2	2	3
B031	33	19.6	2	1	1	2	3	2	292	41.7143	1	3.05	-0.4	34.4578	48	-0.62	26.7629	13.2	-0.08	46.8119	2	2	2	3
B037	31		3	1	2	3	4	1	269	38.4286	1	2.73	-1.35	8.8508	46.5	-1.79	3.6727	12.6	-0.63	26.4347	1	1	2	3
B040	25	21.4	3	2	2	1	1	2	276	39.4286	1	3.1	-0.29	38.5908	48.5	-0.35	36.3169	13.2	-0.13	44.8283	2	2	2	3
B045	36	30.1	3	2	2	3	4	2	272	38.8571	1	2.69	-1.25	10.565	47	-1.15	12.5072	12.1775	-0.98	16.3543	2	2	1	2
B048	32	29	3	2	1	2	2	2	281	40.1429	1	2.63	-1.4	8.07567	48	-0.62	26.7629	11.4149	-1.69	4.5514	1	1	1	2
B056	32	29.8	3	2	2	2	3	1	275	39.2857	1	3.38	0.07	52.7903	52	1.12	86.8643	12.5	-0.74	22.965	2	2	2	3
B063	34	23.7	3	1	2	3	3	2	274	39.1429	1	2.03	-3.01	0.130624	45.5	-1.96	2.49979	9.8	-3.33	0.043423	1	1	2	3
B065	30	22.3	3	2	2	3	4	2	287	41	1	2.21	-2.5	0.620967	46	-1.69	4.5514	10.4	-2.66	0.390703	1	1	2	3
B070	28	26.8	2	2	2	2	1	1	252	36	1	3.17	-0.37	35.5691	50.5	0.33	62.93	12.4302	-0.8	21.1855	2	2	1	2
B071	26	20	3	2	2	2	1	1	281	40.1429	1	2.38	-2.2	1.39034	49	-0.47	31.9178	9.91254	-3.29	0.0500937	1	1	1	2
B073	35	33.2	3	1	1	2	3	2	282	40.2857	1	2.48	-1.78	3.7538	47	-1.15	12.5072	11.2	-1.87	3.07419	1	1	2	3
B076	24	25.6	3	1	1	1	3	2	281	40.1429	1	3.48	0.53	70.1944	51	0.99	83.8913	13.4	0.03	51.1966	2	2	2	3
B084	30	31.3	3	1	2	2	1	1	281	40.1429	1	3.08	-0.56	28.774	48.5	-0.73	23.2695	13.0938	-0.25	40.1294	2	2	1	2
B087	31	20.2	3	2	2	1	2	2	269	38.4286	1	3.24	0.02	50.7978	49	-0.08	46.8119	13.5	0.13	55.1717	2	2	2	3
B090	36	24	2	2	1	2	3	2	293	41.8571	1	3.45	0.47	68.0822	49.5	0.19	57.5345	14.0802	0.58	71.9043	2	2	1	2
B093	32	21.3	3	2	2	1	2	2	268	38.2857	1	2.87	-0.82	20.6108	49	-0.08	46.8119	12	-1.18	11.9	2	2	2	3
B094	30	19.5	3	2	2	1	1	1	278	39.7143	1	3.55	0.41	65.9097	51	0.59	72.2405	13.6	0.19	57.5345	2	2	2	3
B096	30	23.1	3	2	2	3	4	1	286	40.8571	1	3.17	-0.37	35.5691	50.5	0.33	62.93	12.4	-0.8	21.1855	2	2	2	3
B099	27	26.5	3	1	2	2	1	2	283	40.4286	1	3.03	-0.45	32.6355	50	0.46	67.7242	12.1	-1.03	15.1505	2	2	2	3
B100	35	21	3	2	2	1	2	1	267	38.1429	1	2.64	-1.56	5.93799	47	-1.52	6.42555	12	-1.22	11.1232	1	1	2	3
B103	27	21.3	3	2	2	1	1	1	281	40.1429	1	3.35	0.01	50.3989	52	1.12	86.8643	12.3891	-0.84	20.0454	2	2	1	2
B105	37	23.2	2	2	2	3	4	1	288	41.1429	1	3.86	1	84.1345	53	1.65	95.0529	13.7	0.26	60.2568	2	2	2	3
B107	27	22	3	2	2	2	2	1	289	41.2857	1	3.81	0.91	81.8589	50.5	0.33	62.93	14.9	1.11	86.65	2	2	2	3
B112	36	23.2	3	2	2	1	1	2	284	40.5714	1	2.9	-0.75	22.6627	47	-1.15	12.5072	13.1281	-0.17	43.2505	2	2	1	2
B115	44	28.4	3	1	2	3	4	1	273	39	1	2.69	-1.44	7.49337	46	-2.05	2.01822	12.7127	-0.56	28.774	1	1	1	2
B116	28	26.3	2	1	2	2	1	2	260	37.1429	1	2.85	-0.87	19.215	48	-0.62	26.7629	12.3698	-0.81	20.897	2	2	1	2
B123	32	19.8	3	2	2	1	1	1	274	39.1429	1	3.24	-0.22	41.2936	50	0.06	52.3922	12.96	-0.36	35.9424	2	2	1	2
B128	36	25	3	2	2	2	3	1	288	41.1429	1	3.17	-0.37	35.5691	50.5	0.33	62.93	12.4	-0.8	21.1855	2	2	2	3
B135	29	19.5	3	2	2	1	1	2	282	40.2857	1	3.35	0.25	59.8706	50	0.46	67.7242	13.4	0.05	51.9939	2	2	1	2
B144	33	19.4	2	2	2	2	1	1	287	41	1	2.56	-1.75	4.00592	48.5	-0.73	23.2695	10.9	-2.25	1.22245	1	1	2	3
B148	32	22.5	3	2	2	1	2	1	260	37.1429	1	3.22	-0.26	39.7432	51	0.59	72.2405	12.3799	-0.84	20.0454	2	2	1	2
B153	29	22.2	3	2	2	2	1	1	268	38.2857	1	3.91	1.1	86.4334	52.5	1.38	91.6207	14.2	0.59	72.2405	2	2	2	3
B159	30	23.9	3	2	2	2	2	1	277	39.5714	1	3.42	0.15	55.9618	51	0.59	72.2405	13.1488	-0.2	42.074	2	2	1	2
B160	27	21.8	3	2	2	2	1	1	281	40.1429	1	2.36	-2.25	1.22245	49	-0.47	31.9178	9.8	-3.37	0.0375841	1	1	2	3
B166	34	24.8	3	2	2	1	2	1	286	40.8571	1	3.75	0.8	78.8145	51.5	0.85	80.2337	14.1389	0.55	70.884	2	2	1	2
B167	38	31.5	2	1	1	1	2	1	267	38.1429	1	3.89	1.06	85.5428	52.5	1.38	91.6207	14.1134	0.53	70.1944	2	2	1	2
B169	31	26.6	3	2	2	1	1	1	289	41.2857	1	2.92	-0.91	18.1411	48.5	-0.73	23.2695	12.4136	-0.81	20.897	2	2	1	2
B173	32	19.2	3	2	2	1	1	2	283	40.4286	1	2.49	-1.75	4.00592	46.5	-1.42	7.78038	11.5158	-1.59	5.59174	1	1	1	2
B176	28	26.6	3	2	1	2	3	1	252	36	1	3.16	-0.39	34.8268	48	-1	15.8655	13.7	0.24	59.4835	2	2	2	3
B188	32	28.5	2	1	2	1	1	2	271	38.7143	1	3.59	0.76	77.6373	49	-0.08	46.8119	15	1.23	89.0651	2	2	2	3
B190	30	21.4	3	2	2	2	3	2	265	37.8571	1	3.26	0.06	52.3922	51.5	1.26	89.6165	12.3	-0.88	18.943	2	2	2	3
B191	25	21.5	3	2	2	1	1	1	281	40.1429	1	3	-0.73	23.2695	49	-0.47	31.9178	12.5	-0.74	22.965	2	2	2	3
B214	29	19.1	3	2	2	2	1	2	293	41.8571	1	2.45	-1.86	3.14428	47.5	-0.88	18.943	10.8587	-2.23	1.28737	1	1	1	2
B218	34	20.8	2	2	2	1	2	1	274	39.1429	1	2.67	-1.49	6.81121	48	-1	15.8655	11.6	-1.56	5.93799	1	1	2	3
B222	26	23.7	3	2	2	2	2	2	263	37.5714	1	3.21	-0.05	48.0061	49.5	0.19	57.5345	13.1007	-0.19	42.4655	2	2	1	2
B226	32	21.3	3	2	2	2	1	1	290	41.4286	1	3.32	-0.05	48.0061	50	0.06	52.3922	13.3	-0.1	46.0172	2	2	2	3
B230	29	17.1	3	2	2	1	1	2	284	40.5714	1	2.84	-0.89	18.6733	49.5	0.19	57.5345	11.6	-1.52	6.42555	2	2	2	3
B234	28	22.8	3	2	2	2	3	1	284	40.5714	1	3.01	-0.71	23.8852	49	-0.47	31.9178	12.5364	-0.71	23.8852	2	2	1	2
B241	31	22.7	3	2	1	2	2	2	271	38.7143	1	2.62	-1.42	7.78038	49	-0.08	46.8119	10.9	-2.18	1.46287	1	1	2	3
B246	35	25.4	3	2	2	2	3	1	272	38.8571	1	3.84	0.97	83.3977	48.5	-0.73	23.2695	16.3248	2	97.725	2	2	1	2
B249	31	24	3	2	1	2	1	1	269	38.4286	1	3.41	0.13	55.1717	49	-0.47	31.9178	14.2	0.6	72.5747	2	2	2	3
B259	29	20.3	3	2	2	2	1	1	275	39.2857	1	2.91	-0.93	17.6186	49	-0.47	31.9178	12.12	-1.07	14.231	2	2	1	2
B260	33	20.6	3	2	2	1	1	2	278	39.7143	1	3.1	-0.29	38.5908	49	-0.08	46.8119	12.9113	-0.35	36.3169	2	2	1	2
B264	28	25.8	3	2	2	1	1	2	276	39.4286	1	3.39	0.34	63.3072	51.5	1.26	89.6165	12.7816	-0.46	32.2758	2	2	1	2
B265	29	23.7	3	2	2	1	1	2	279	39.8571	1	3.27	0.08	53.1881	49	-0.08	46.8119	13.6193	0.23	59.0954	2	2	1	2
B270	32	29.7	2	1	2	2	1	2	280	40	1	2.79	-1.01	15.6248	48	-0.62	26.7629	12.1	-1.04	14.917	2	2	2	3
B282	29	32	3	2	1	2	3	1	279	39.8571	1	2.24	-2.57	0.508493	45.5	-2.32	1.01704	10.8	-2.32	1.01704	1	1	2	3
B296	26	33.8	2	2	2	2	2	1	279	39.8571	1	2.81	-1.16	12.3024	47	-1.52	6.42555	12.7	-0.55	29.116	2	2	2	3
B298	27	26.2	3	2	2	1	2	2	278	39.7143	1	3.18	-0.11	45.6205	50.5	0.73	76.7305	12.5	-0.73	23.2695	2	2	2	3
B300	23	22.6	3	2	2	2	1	2	280	40	1	3.08	-0.34	36.6928	48	-0.62	26.7629	13.4	0.03	51.1966	2	2	2	3
B303	31	21	3	2	2	2	3	2	286	40.8571	1	2.29	-2.28	1.13038	44	-2.76	0.289007	11.8	-1.3	9.68005	1	1	2	3
B304	34	27.3	3	1	2	1	1	1	291	41.5714	1	2.91	-0.93	17.6186	49.5	-0.2	42.074	11.8763	-1.29	9.85253	2	2	1	2
B306	30	20.8	3	2	2	1	1	1	272	38.8571	1	3	-0.73	23.2695	51.5	0.85	80.2337	11.3112	-1.82	3.43795	2	2	1	2
B308	36	24	3	2	2	1	2	1	276	39.4286	1	3.3	-0.1	46.0172	50	0.06	52.3922	13.2	-0.16	43.6441	2	2	1	2
B319	28	21.7	3	2	1	1	2	2	286	40.8571	1	2.68	-1.28	10.0273	48.5	-0.35	36.3169	11.4	-1.71	4.36329	2	2	2	3
B320	31	22.3	3	2	2	1	1	1	283	40.4286	1	3.51	0.33	62.93	52	1.12	86.8643	12.9808	-0.34	36.6928	2	2	1	2
B321	40	22	3	2	1	1	3	2	276	39.4286	1	3.07	-0.36	35.9424	51	0.99	83.8913	11.8	-1.32	9.34175	2	2	2	3
B323	25	29.6	2	2	2	2	3	1	291	41.5714	1	2.39	-2.17	1.50034	47	-1.52	6.42555	10.8194	-2.32	1.01704	1	1	1	2
B324	34	22.5	3	2	1	2	2	1	272	38.8571	1	3.15	-0.41	34.0903	48.5	-0.73	23.2695	13.4	-0.01	49.6011	2	2	2	3
B330	30	24.8	2	2	2	1	1	1	275	39.2857	1	3.07	-0.58	28.0957	49	-0.47	31.9178	12.7863	-0.5	30.8538	2	2	1	2
B333	29	27.1	3	1	2	1	2	2	251	35.8571	1	3.11	-0.27	39.358	50.5	0.73	76.7305	12.2	-0.97	16.6023	2	2	2	3
B342	29	20.7	2	1	2	1	2	1	262	37.4286	1	2.88	-1	15.8655	49	-0.47	31.9178	12	-1.18	11.9	2	2	2	3
B347	36	23.9	3	2	2	2	2	1	274	39.1429	1	3.93	1.13	87.0762	55.5	2.97	99.8511	12.7587	-0.52	30.1532	2	2	1	2
B352	30	22.5	2	1	2	1	3	1	280	40	1	3.41	0.13	55.1717	52.5	1.38	91.6207	12.3719	-0.85	19.7663	2	2	1	2
B354	29	29	3	2	2	1	1	2	278	39.7143	1	4.09	1.74	95.907	56	3.68	99.9883	13.0421	-0.24	40.5165	2	2	1	2
B358	34		3	2	1	2	3	2	287	41	1	2.56	-1.57	5.82076	47.5	-0.88	18.943	11.3	-1.75	4.00592	1	1	2	3
B359	29	25	3	2	2	2	2	1	287	41	1	2.89	-0.98	16.3543	48	-1	15.8655	12.5	-0.7	24.1964	2	2	2	3
B360	37	23.1	3	2	2	2	2	2	274	39.1429	1	3.19	-0.09	46.4144	49	-0.08	46.8119	13.3	-0.04	48.4047	2	2	2	3
B366	29	20.4	3	2	2	1	1	2	275	39.2857	1	3.42	0.4	65.5422	51	0.99	83.8913	13.1488	-0.15	44.0382	2	2	1	2
B369	35	32.5	2	1	1	2	3	2	285	40.7143	1	3.14	-0.2	42.074	49.5	0.19	57.5345	12.8	-0.43	33.3598	2	2	2	3
B371	29	26.6	2	2	2	3	4	2	269	38.4286	1	2.45	-1.86	3.14428	49	-0.08	46.8119	10.2	-2.91	0.180714	1	1	2	3
B373	27	28.6	3	1	2	2	2	2	281	40.1429	1	2.95	-0.63	26.4347	48	-0.62	26.7629	12.8038	-0.44	32.9969	2	2	1	2
B374	27	20.4	3	2	1	2	1	2	279	39.8571	1	2.68	-1.28	10.0273	47.5	-0.88	18.943	11.8781	-1.25	10.565	2	2	1	2
B375	33	23.7	3	2	2	2	1	1	276	39.4286	1	2.67	-1.49	6.81121	50	0.06	52.3922	10.7	-2.46	0.694685	1	1	2	3
B377	32	20.8	2	1	2	1	1	1	284	40.5714	1	2.97	-0.8	21.1855	46.5	-1.79	3.6727	13.7357	0.25	59.8706	2	2	1	2
A597	35	33.7	2	1	2	2	3	1	270	38.5714	2	3.86	1	84.1345	52.5	1.38	91.6207	14	0.45	67.3645	2	3	2	3
B001	28	24	2	2	2	2	3	2	282	40.2857	2	3.39	0.34	63.3072	52.5	1.8	96.407	12.2993	-0.88	18.943	2	3	1	2
B002	37	26.2	3	2	1	2	3	1	271	38.7143	2	3.21	-0.28	38.9739	47	-1.52	6.42555	14.5	0.83	79.6731	2	3	2	3
B004	27	20.9	3	2	2	3	4	1	281	40.1429	2	3.67	0.64	73.8914	49.5	-0.2	42.074	15	1.14	87.2857	2	3	2	3
B005	34	23.2	3	2	2	2	2	1	290	41.4286	2	3.41	0.13	55.1717	51	0.59	72.2405	13.1103	-0.23	40.9046	2	3	1	2
B007	32	25.7	2	2	2	2	2	1	287	41	2	3.88	1.04	85.083	54	2.17	98.4997	13.3059	-0.08	46.8119	2	3	1	2
B008	37		2	2	2	1	3	2	277	39.5714	2	4.23	2	97.725	52.5	1.8	96.407	15.3469	1.51	93.4478	2	3	1	2
B009	37	28.3	1	2	2	2	2	2	278	39.7143	2	2.95	-0.63	26.4347	50	0.46	67.7242	11.8	-1.33	9.17591	2	3	1	2
B011	33	21.9	3	2	2	1	1	2	260	37.1429	2	3.94	1.45	92.6471	54	2.6	99.5339	13.5	0.14	55.567	2	3	2	3
B012	30	31.8	3	2	2	2	2	1	288	41.1429	2	3.89	1.06	85.5428	50	0.06	52.3922	15.6	1.52	93.5745	2	3	2	3
B013	35	23.3	4	2	2	1	1	2	284	40.5714	2	3.39	0.34	63.3072	50.5	0.73	76.7305	13.2928	-0.04	48.4047	2	3	1	2
B014	31	28.7	3	2	2	2	1	2	269	38.4286	2	3.16	-0.16	43.6441	48	-0.62	26.7629	13.7	0.3	61.7911	2	3	2	3
B015	36	21.4	3	2	2	1	3	2	277	39.5714	2	3.85	1.28	89.9727	51	0.99	83.8913	14.8	1.12	86.8643	2	3	2	3
B016	33	25.1	2	2	2	2	2	1	290	41.4286	2	3.51	0.33	62.93	51	0.59	72.2405	13.5	0.07	52.7903	2	3	2	3
B017	31	23.1	3	2	2	1	2	1	265	37.8571	2	3.65	0.6	72.5747	49.5	-0.2	42.074	14.9	1.08	85.9929	2	3	2	3
B018	33	23.5	3	2	2	2	3	1	275	39.2857	2	3.83	0.95	82.8944	54.5	2.44	99.2656	12.8945	-0.41	34.0903	2	3	1	2
B020	30	23.5	3	2	2	2	2	1	254	36.2857	2	3.92	1.11	86.65	52	1.12	86.8643	14.5	0.81	79.103	2	3	2	3
B021	28	31.2	3	2	2	2	1	1	285	40.7143	2	2.95	-0.84	20.0454	48.5	-0.73	23.2695	12.5	-0.71	23.8852	2	3	2	3
B023	33	19.9	2	2	2	1	2	2	272	38.8571	2	3.24	0.02	50.7978	49.5	0.19	57.5345	13.2231	-0.09	46.4144	2	3	1	2
B024	42	29.4	3	2	2	3	4	1	272	38.8571	2	4.49	2.12	98.2997	55	2.7	99.6533	14.843	1.05	85.3141	2	3	1	2
B025	28	25.9	3	2	2	1	1	2	284	40.5714	2	2.93	-0.68	24.8252	49.5	0.19	57.5345	12	-1.18	11.9	2	3	2	3
B026	21	34.6	3	2	1	2	1	2	273	39	2	4	1.57	94.1792	50.5	0.73	76.7305	15.7	1.74	95.907	2	3	2	3
B027	29	22.2	2	2	2	2	1	2	284	40.5714	2	3.13	-0.23	40.9046	49.5	0.19	57.5345	12.7742	-0.47	31.9178	2	3	1	2
B028	26	19.7	3	2	2	1	1	1	259	37	2	3.57	0.45	67.3645	51	0.59	72.2405	13.7255	0.24	59.4835	2	3	1	2
B030	31	21.1	3	2	2	2	1	2	280	40	2	3.62	0.82	79.3892	51.5	1.26	89.6165	13.6488	0.25	59.8706	2	3	1	2
B032	35	20.4	2	2	2	2	1	1	293	41.8571	2	2.86	-1.05	14.6859	50	0.06	52.3922	11.4	-1.7	4.45655	2	3	2	3
B033	29	21.3	3	2	2	1	1	1	291	41.5714	2	3.25	-0.2	42.074	50.5	0.33	62.93	12.7	-0.53	29.8056	2	3	2	3
B034	30	37.6	2	2	2	2	3	1	280	40	2	3.98	1.22	88.8768	52.5	1.38	91.6207	14.4	0.77	77.935	2	3	2	3
B035	32	30.5	3	2	1	2	1	2	274	39.1429	2	3.54	0.65	74.2154	49.5	0.19	57.5345	14.4	0.86	80.5105	2	3	2	3
B036	36	21	3	1	2	2	2	2	284	40.5714	2	3.42	0.4	65.5422	50	0.46	67.7242	13.68	0.27	60.642	2	3	1	2
B038	27	44.3	3	1	2	3	4	1	290	41.4286	2	4.45	2.05	97.9818	54.5	2.44	99.2656	15	1.14	87.2857	2	3	2	3
B039	33	20.6	3	2	2	1	1	2	282	40.2857	2	3.1	-0.29	38.5908	49	-0.08	46.8119	12.9113	-0.35	36.3169	2	3	1	2
B041	31	18.6	3	2	2	1	2	1	266	38	2	3.09	-0.54	29.4599							2	3	2	3
B042	32	21.9	3	2	2	1	1	1	275	39.2857	2	3.29	-0.12	45.2242	49	-0.47	31.9178	13.7026	0.23	59.0954	2	3	1	2
B043	22	28.4	3	2	2	1	3	2	280	40	2	3.7	0.98	83.6457	52	1.53	93.6992	13.7	0.28	61.0261	2	3	2	3
B044	31	28.7	3	2	2	2	3	1	271	38.7143	2	2.59	-1.68	4.64787	51	0.59	72.2405	9.95771	-3.24	0.0597648	1	1	1	2
B046	33	23.9	3	2	2	2	2	2	282	40.2857	2	3.67	0.92	82.1214	48	-0.62	26.7629	15.9	1.91	97.1933	2	3	2	3
B047	27	25.2	3	2	2	2	1	2	277	39.5714	2	3.26	0.06	52.3922	49.5	0.19	57.5345	13.3048	-0.03	48.8034	2	3	1	1
B049	24	19.1	2	2	2	2	1	1	276	39.4286	2	3.72	0.74	77.035	52	1.12	86.8643	13.7574	0.27	60.642	2	3	1	2
B050	30	26	3	2	2	1	2	1	290	41.4286	2	3.41	0.13	55.1717	50	0.06	52.3922	13.6	0.18	57.1424	2	3	2	3
B051	33	24.2	3	2	2	1	3	1	290	41.4286	2	3.54	0.39	65.1732	50.5	0.33	62.93	13.9	0.36	64.0576	2	3	2	3
B052	28	26.4	2	1	2	2	3	2	263	37.5714	2	3.38	0.32	62.5516	51	0.99	83.8913	12.995	-0.28	38.9739	2	3	1	2
B053	31	18.4	3	2	2	2	2	2	283	40.4286	2	3.13	-0.23	40.9046	48	-0.62	26.7629	13.6	0.2	57.926	2	3	2	3
B054	33	19.6	3	2	2	1	2	1	294	42	2	3.65	0.6	72.5747	52.5	1.38	91.6207	13.2426	-0.13	44.8283	2	3	1	2
B055	25	24.1	3	1	2	2	2	1	277	39.5714	2	2.45	-2.02	2.16917	47	-1.52	6.42555	11.1	-2.04	2.06752	1	1	2	3
B057	33	20.9	3	2	2	1	3	2	280	40	2	3.55	0.67	74.8571	52	1.53	93.6992	13.1	-0.17	43.2505	2	3	2	3
B059	35	24.4	2	2	2	2	3	1	289	41.2857	2	3.63	0.57	71.5661	50	0.06	52.3922	14.52	0.82	79.3892	2	3	1	2
B060	34	24.1	3	2	2	2	3	1	276	39.4286	2	4.1	1.44	92.5066	53.5	1.91	97.1933	14.3244	0.69	75.4903	2	3	1	2
B061	24	25.6	2	1	1	2	1	2	285	40.7143	2	3.29	0.13	55.1717	51	0.99	83.8913	12.6	-0.57	28.4339	2	3	2	3
B062	33	23.6	3	2	2	2	2	2	274	39.1429	2	3.3	0.15	55.9618	53.5	2.34	99.0358	11.5294	-1.58	5.70534	2	3	1	2
B064	30	19.9	3	2	2	1	2	1	269	38.4286	2	3.88	1.04	85.083	53.5	1.91	97.1933	13.5558	0.12	54.7758	2	3	1	2
B066	29	28	3	2	2	2	3	2	286	40.8571	2	3.93	1.43	92.3641	51	0.99	83.8913	15.1	1.34	90.9877	2	3	2	3
B067	34	20.2	3	2	2	1	1	1	289	41.2857	2	4.23	1.67	95.254	52	1.12	86.8643	15.6435	1.58	94.2947	2	3	1	2
B069	30	23.4	3	2	2	1	1	2	293	41.8571	2	4.16	1.87	96.9258	52.5	1.8	96.407	15.1	1.33	90.8241	2	3	2	3
B072	35	30.4	2	2	2	1	2	2	278	39.7143	2	3.53	0.63	73.5653	52	1.53	93.6992	13.1	-0.23	40.9046	2	3	2	3
B074	19	29.1	3	2	2	1	1	1	268	38.2857	2	4.03	1.32	90.6582	52.5	1.38	91.6207	14.6	0.9	81.594	2	3	2	3
B075	31	19.7	3	2	2	1	1	2	290	41.4286	2	3	-0.52	30.1532	48	-0.62	26.7629	13.0208	-0.26	39.7432	2	3	1	2
B077	34	24.8	3	2	2	2	1	1	280	40	2	3.33	-0.03	48.8034	50.5	0.33	62.93	13.0575	-0.28	38.9739	2	3	1	2
B078	36	26.4	3	2	1	3	4	1	269	38.4286	2	3.76	0.81	79.103	52	1.12	86.8643	13.9053	0.38	64.8027	2	3	1	2
B079	35	19.7	2	2	2	2	1	2	269	38.4286	2	2.95	-0.63	26.4347	48	-0.62	26.7629	12.8038	-0.44	32.9969	2	3	1	2
B080	29	25.3	3	2	2	2	2	1	261	37.2857	2	3.19	-0.33	37.07	49	-0.47	31.9178	13.3	-0.09	46.4144	2	3	2	3
B081	32	23.9	2	2	1	1	1	1	280	40	2	3	-0.73	23.2695	51.5	0.85	80.2337	11.3112	-1.82	3.43795	2	3	1	2
B082	35	26.2	3	2	1	2	1	2	267	38.1429	2	3.57	0.71	76.1148	51.5	1.26	89.6165	13.5	0.1	53.9828	2	3	2	3
B086	27	26	3	2	2	2	2	1	284	40.5714	2	3.26	-0.18	42.8576	49	-0.47	31.9178	13.6	0.13	55.1717	2	3	2	3
B088	39	28.9	3	2	2	1	3	2	276	39.4286	2	3.06	-0.38	35.1973	48.5	-0.35	36.3169	13	-0.27	39.358	2	3	2	3
B089	31	25	2	2	2	1	2	1	285	40.7143	2	3.35	0.01	50.3989	49.5	-0.2	42.074	13.6721	0.2	57.926	2	3	1	2
B091	30	35.9	3	1	1	2	1	2	282	40.2857	2	3.16	-0.16	43.6441	49.5	0.19	57.5345	12.8966	-0.36	35.9424	2	3	1	2
B092	35	22.4	3	2	2	2	1	1	260	37.1429	2	3.75	0.8	78.8145	51	0.59	72.2405	14.4	0.75	77.3373	2	3	2	3
B095	25	25.7	3	2	2	2	3	1	279	39.8571	2	4.71	2.49	99.3613	55	2.7	99.6533	15.6	1.53	93.6992	2	3	2	3
B097	30	22.6	3	2	2	1	1	2	272	38.8571	2	3.25	0.04	51.5953	51	0.99	83.8913	12.5	-0.7	24.1964	2	3	2	3
B098	38	20.7	2	1	1	1	2	1	272	38.8571	2	3.63	0.57	71.5661	50	0.06	52.3922	14.5	0.82	79.3892	2	3	2	3
B101	41	27	1	1	2	1	2	2	284	40.5714	2	3.12	-0.25	40.1294	49.5	0.19	57.5345	12.7334	-0.5	30.8538	2	3	1	2
B102	29	29.7	3	2	2	2	2	1	279	39.8571	2	2.84	-1.09	13.7857	48.5	-0.73	23.2695	12.1	-1.11	13.35	2	3	2	3
B104	27	31.8	2	2	2	2	3	1	269	38.4286	2	2.91	-0.93	17.6186	47.5	-1.26	10.3835	12.9	-0.41	34.0903	2	3	2	3
B106	37	20.1	2	2	2	2	3	1	289	41.2857	2	3.64	0.58	71.9043	50	0.06	52.3922	14.6	0.85	80.2337	2	3	2	3
B108	32	29	2	2	2	2	1	1	274	39.1429	2	3.75	0.8	78.8145	53.5	1.91	97.1933	13.1	-0.24	40.5165	2	3	2	3
B109	35	27.8	2	2	1	2	3	2	271	38.7143	2	3.73	1.04	85.083	52	1.53	93.6992	13.7944	0.36	64.0576	2	3	1	2
B110	23	21.5	3	2	2	1	2	2	286	40.8571	2	3.11	-0.27	39.358	50	0.46	67.7242	12.4	-0.75	22.6627	2	3	2	3
B111	30	19.1	3	2	2	1	1	2	272	38.8571	2	2.57	-1.55	6.05708	49	-0.08	46.8119	10.7039	-2.39	0.842419	1	1	1	2
B113	28	25.4	3	1	2	2	1	1	273	39	2	3.39	0.09	53.5856	51	0.59	72.2405	13	-0.3	38.2089	2	3	2	3
B114	29	21.1	3	2	2	1	2	1	276	39.4286	2	3.5	0.31	62.172	51	0.59	72.2405	13.4564	0.04	51.5953	2	3	1	2
B117	23	27.4	2	2	2	1	1	2	283	40.4286	2	3.9	1.37	91.4657	51	0.99	83.8913	15	1.26	89.6165	2	3	2	3
B119	33	22	2	2	2	1	2	2	265	37.8571	2	3.55	0.67	74.8571	50	0.46	67.7242	14.2	0.68	75.1748	2	3	1	2
B120	24	28	3	2	2	1	1	2	284	40.5714	2	4.01	1.59	94.4083	54	2.6	99.5339	13.8	0.33	62.93	2	3	2	3
B121	21	25.2	3	2	2	1	1	2	276	39.4286	2	3.48	0.53	70.1944	51	0.99	83.8913	13.3795	0.03	51.1966	2	3	1	2
B124	30	23.1	2	2	2	2	3	1	291	41.5714	2	3.33	-0.03	48.8034	49	-0.47	31.9178	13.9	0.35	63.6831	2	3	2	3
B127	35	26.5	2	2	2	2	3	1	271	38.7143	2	4.2	1.62	94.7384	52	1.12	86.8643	15.5325	1.51	93.4478	2	3	1	2
B130	36	23.9	2	2	2	2	2	2	272	38.8571	2	3.56	0.69	75.4903	49	-0.08	46.8119	14.8272	1.14	87.2857	2	3	1	2
B131	29	22.8	1	2	2	2	3	2	285	40.7143	2	4.05	1.66	95.1543	53	2.07	98.0774	14.4	0.84	79.9546	2	3	2	3
B132	31	18.3	3	2	2	2	2	2	285	40.7143	2	3.6	0.78	78.2305	51.5	1.26	89.6165	13.5734	0.19	57.5345	2	3	1	2
B133	29	22.7	3	2	2	1	1	1	280	40	2	4.03	1.32	90.6582	56	3.23	99.9381	12.9	-0.45	32.6355	2	3	2	3
B137	35	21.8	3	2	2	1	2	2	291	41.5714	2	2.86	-0.84	20.0454	47.5	-0.88	18.943	12.6759	-0.55	29.116	2	3	1	2
B139	24	27.9	1	2	2	1	1	2	281	40.1429	2	2.94	-0.66	25.4627	50	0.46	67.7242	11.8	-1.36	8.6915	2	3	2	3
B140	28	25.1	2	2	2	1	1	1	280	40	2	2.87	-1.02	15.3864	48.5	-0.73	23.2695	12.2	-1	15.8655	2	3	2	3
B142	30	22.5	2	2	2	2	2	2	266	38	2	3.1	-0.29	38.5908	49	-0.08	46.8119	12.9	-0.35	36.3169	2	3	2	3
B143	24	22.8	3	2	2	2	1	2	274	39.1429	2	2.72	-1.18	11.9	49.5	0.19	57.5345	11.1	-1.99	2.32955	2	3	2	3
B145	32	26.9	3	2	2	1	2	1	262	37.4286	2	4.35	1.88	96.9946	53	1.65	95.0529	15.5	1.48	93.0563	2	3	2	3
B146	28	17.9	3	2	2	2	1	1	253	36.1429	2	2.27	-2.49	0.638715	47	-1.52	6.42555	10.3	-2.9	0.186581	1	1	2	3
B147	43	20.9	3	2	2	3	4	1	278	39.7143	2	3.59	0.49	68.7933	53.5	1.91	97.1933	12.5	-0.7	24.1964	2	3	2	3
B150	35	24.6	3	2	2	2	1	2	288	41.1429	2	3.06	-0.38	35.1973	47	-1.15	12.5072	13.8524	0.41	65.9097	2	3	1	2
B151	22	20.9	2	2	2	2	3	1	268	38.2857	2	3.03	-0.67	25.1429	49.5	-0.2	42.074	12.4	-0.86	19.4895	2	3	2	3
B152	36	21.8	3	2	2	2	3	1	274	39.1429	2	4.22	1.65	95.0529	52.5	1.38	91.6207	15.3107	1.36	91.3085	2	3	1	2
B154	28	22.1	2	2	2	3	3	2	278	39.7143	2	3.07	-0.36	35.9424							2	3	2	3
B155	30	23.4	3	2	2	1	3	1	281	40.1429	2	3.3	-0.1	46.0172	49	-0.47	31.9178	13.7443	0.26	60.2568	2	3	1	2
B156	27	21.2	3	2	2	1	1	2	272	38.8571	2	2.83	-0.91	18.1411	47.5	-0.88	18.943	12.5	-0.66	25.4627	2	3	2	3
B157	27	27.6	3	2	2	2	1	2	266	38	2	3.07	-0.36	35.9424	51	0.99	83.8913	11.8	-1.32	9.34175	2	3	2	3
B158	28	22.5	2	2	2	2	2	1	270	38.5714	2	3.33	-0.03	48.8034	50	0.06	52.3922	13.3	-0.07	47.2097	2	3	2	3
B161	23	24.3	3	2	1	2	2	1	274	39.1429	2	3.24	-0.22	41.2936	51	0.59	72.2405	12.5	-0.78	21.7695	2	3	2	3
B162	40	31.4	2	2	1	3	4	2	281	40.1429	2	3.68	0.94	82.6391	51	0.99	83.8913	14.1	0.64	73.8914	2	3	2	3
B163	31	21.9	3	2	2	1	3	1	280	40	2	3.72	0.74	77.035	49.5	-0.2	42.074	15.2	1.28	89.9727	2	3	2	3
B164	36	20.1	3	2	2	2	1	2	272	38.8571	2	3.44	0.44	67.0031	49	-0.08	46.8119	14.3274	0.77	77.935	2	3	1	2
B165	35	26.6	3	2	1	3	4	2	293	41.8571	2	4.08	1.72	95.7284	53	2.07	98.0774	14.5	0.92	82.1214	2	3	2	3
B168	31	22.5	3	2	2	1	1	2	278	39.7143	2	3.57	0.71	76.1148	50.5	0.73	76.7305	14	0.52	69.8468	2	3	2	3
B171	26	24	3	2	2	1	3	2	290	41.4286	2	3	-0.52	30.1532	51	0.99	83.8913	11.5	-1.57	5.82076	2	3	2	3
B172	35	24.4	2	2	2	2	1	1	288	41.1429	2	3.7	0.7	75.8036	50.5	0.33	62.93	14.5	0.82	79.3892	2	3	2	3
B174	25	37.8	3	2	2	3	4	1	288	41.1429	2	2.02	-3.16	0.0788846	42.5	-3.9	0.00480963	11.2	-1.95	2.55881	1	1	2	3
B175	31	22.2	3	2	2	3	4	1	273	39	2	2.94	-0.87	19.215	48.5	-0.73	23.2695	12.4987	-0.74	22.965	2	3	1	2
B177	39		3	1	1	3	4	1	277	39.5714	2	3.75	0.8	78.8145	52	1.12	86.8643	13.9	0.35	63.6831	2	3	2	3
B178	32	21.5	2	2	2	2	2	1	285	40.7143	2	3.67	0.64	73.8914	52	1.12	86.8643	13.6	0.13	55.1717	2	3	2	3
B179	34	28.4	3	2	2	3	4	2	269	38.4286	2	2.9	-0.75	22.6627	47.5	-0.88	18.943	12.8532	-0.4	34.4578	2	3	1	2
B181	38	28.2	3	2	2	1	1	1	290	41.4286	2	4.09	1.42	92.2196	55	2.7	99.6533	13.5207	0.09	53.5856	2	3	1	2
B182	33	27.5	2	2	1	2	2	2	288	41.1429	2	3.18	-0.11	45.6205	48	-0.62	26.7629	13.8	0.37	64.4309	2	3	2	3
B184	22	23.6	1	2	1	2	3	1	278	39.7143	2	2.96	-0.82	20.6108	47.5	-1.26	10.3835	13.1	-0.23	40.9046	2	3	2	3
B185	35	34.1	2	1	2	2	2	2	284	40.5714	2	3.42	0.4	65.5422	50.5	0.73	76.7305	13.4	0.06	52.3922	2	3	2	3
B186	32	21.6	3	2	2	1	2	2	283	40.4286	2	3.05	-0.4	34.4578	47	-1.15	12.5072	13.8	0.37	64.4309	2	3	2	3
B187	28	21.6	3	2	2	1	3	2	273	39	2	3.5	0.57	71.5661	51	0.99	83.8913	13.4564	0.1	53.9828	2	3	1	2
B189	26	22.4	3	2	2	2	1	2	282	40.2857	2	3.06	-0.38	35.1973	49	-0.08	46.8119	12.7	-0.49	31.2067	2	3	2	3
B192	41	26.5	3	1	1	2	3	1	287	41	2	3.24	-0.22	41.2936	49	-0.47	31.9178	13.5	0.07	52.7903	2	3	2	3
B193	32	28.7	3	2	2	3	4	2	256	36.5714	2	3.42	0.4	65.5422	48.5	-0.35	36.3169	14.5	0.93	82.3814	2	3	2	3
B194	28	29.4	2	1	2	2	1	1	276	39.4286	2	2.86	-1.05	14.6859	50	0.06	52.3922	11.4	-1.7	4.45655	2	3	2	3
B195	28	33.9	3	2	2	2	3	2	271	38.7143	2	3.86	1.3	90.32	51.5	1.26	89.6165	14.6	0.94	82.6391	2	3	2	3
B196	28	28.4	3	1	2	2	2	2	275	39.2857	2	2.82	-0.94	17.3609	46.5	-1.42	7.78038	13.042	-0.24	40.5165	2	3	1	2
B197	31	39.5	3	2	1	2	2	1	287	41	2	3.3	-0.1	46.0172	49.5	-0.2	42.074	13.468	0.05	51.9939	2	3	1	1
B198	33	23.8	3	2	2	3	4	2	286	40.8571	2	3.22	-0.03	48.8034	49.5	0.19	57.5345	13.1	-0.16	43.6441	2	3	2	3
B199	35	30.1	2	2	2	2	2	1	285	40.7143	2	3.92	1.11	86.65	50	0.06	52.3922	15.68	1.6	94.5201	2	3	1	2
B200	27	27.7	3	2	1	2	2	2	255	36.4286	2	3.12	-0.25	40.1294	47	-1.15	12.5072	14.1	0.62	73.2371	2	3	2	3
B201	36	25	2	2	2	1	1	1	263	37.5714	2	3.65	0.6	72.5747	51	0.59	72.2405	14	0.47	68.0822	2	3	2	3
B202	31	23.8	2	2	2	1	1	2	273	39	2	3.7	0.98	83.6457	50.5	0.73	76.7305	14.5	0.91	81.8589	2	3	2	3
B203	24	22.2	3	2	2	1	2	2	288	41.1429	2	3.26	0.06	52.3922	47.5	-0.88	18.943	14.4	0.86	80.5105	2	3	2	3
B204	25	22.3	3	2	2	1	1	1	267	38.1429	2	3.24	-0.22	41.2936	47.5	-1.26	10.3835	14.3601	0.71	76.1148	2	3	1	2
B205	25	25.3	3	2	2	2	3	2	286	40.8571	2	3.25	0.04	51.5953	49.5	0.19	57.5345	13.3	-0.06	47.6078	2	3	2	3
B206	28	23.7	2	2	2	1	1	1	280	40	2	3.44	0.19	57.5345	49.5	-0.2	42.074	14.0394	0.48	68.4386	2	3	1	2
B207	31	21	3	2	2	1	1	1	269	38.4286	2	3.77	0.83	79.6731	52	1.12	86.8643	13.9423	0.41	65.9097	2	3	1	2
B208	30	19.4	3	2	2	2	1	2	282	40.2857	2	4.14	1.83	96.6375	54.5	2.87	99.7948	13.9	0.48	68.4386	2	3	2	3
B209	37	23.5	3	2	2	1	3	1	261	37.2857	2	3.3	-0.1	46.0172	49.5	-0.2	42.074	13.468	0.05	51.9939	2	3	1	2
B210	34	26	2	2	2	3	4	2	284	40.5714	2	3.64	0.86	80.5105	50	0.46	67.7242	14.6	0.94	82.6391	2	3	2	3
B211	29	22.7	3	1	2	2	2	2	286	40.8571	2	2.86	-0.84	20.0454	52	1.53	93.6992	10.5769	-2.52	0.586774	2	3	1	2
B212	28	20.4	3	1	2	2	3	2	263	37.5714	2	2.62	-1.42	7.78038	48.5	-0.35	36.3169	11.1383	-1.95	2.55881	1	1	1	2
B213	31	22.9	3	2	2	3	4	2	284	40.5714	2	3.8	1.18	88.1	51.5	1.26	89.6165	14.3	0.77	77.935	2	3	2	3
B215	27	26.6	3	2	1	3	4	2	292	41.7143	2	2.99	-0.54	29.4599	47.5	-0.88	18.943	13.2521	-0.07	47.2097	2	3	1	2
B217	38	21.7	3	2	2	2	1	2	284	40.5714	2	2.75	-1.11	13.35	48.5	-0.35	36.3169	11.6909	-1.43	7.63585	2	3	1	2
B219	28	27	3	2	2	2	1	1	290	41.4286	2	3.91	1.1	86.4334	50.5	0.33	62.93	15.3318	1.38	91.6207	2	3	1	2
B220	32	20.7	3	2	2	1	2	1	284	40.5714	2	3.37	0.05	51.9939	49.5	-0.2	42.074	13.8	0.27	60.642	2	3	2	3
B221	32	21.3	2	2	2	1	2	1	263	37.5714	2	3.6	0.51	69.4974	51	0.59	72.2405	13.8408	0.33	62.93	2	3	1	2
B223	29	23.2	3	2	2	2	2	2	289	41.2857	2	3.87	1.32	90.6582	52	1.53	93.6992	14.3	0.76	77.6373	2	3	2	3
B225	27	19.5	3	2	2	1	2	2	286	40.8571	2	3.75	1.08	85.9929	51.5	1.64	94.9497	14.1389	0.34	63.3072	2	3	1	2
B227	35	19.3	3	2	2	1	1	1	265	37.8571	2	3.57	0.45	67.3645							2	3	1	2
B228	37	24.6	2	2	2	1	2	2	263	37.5714	2	3.86	1.3	90.32	52	1.53	93.6992	14.2751	0.73	76.7305	2	3	1	2
B229	28	21	3	2	2	1	3	1	283	40.4286	2	3.7	0.7	75.8036	52	1.12	86.8643	13.6834	0.21	58.3166	2	3	1	2
B231	34	26.1	3	2	2	1	2	2	283	40.4286	2	2.8	-0.99	16.1087	49.5	0.19	57.5345	11.4	-1.67	4.74597	2	3	2	3
B232	31	21.3	3	2	2	1	1	2	253	36.1429	2	3.35	0.25	59.8706	51	0.99	83.8913	12.9	-0.38	35.1973	2	3	2	3
B235	31	24.1	3	2	1	1	3	1	292	41.7143	2	4.13	1.5	93.3193	52.5	1.38	91.6207	14.9841	1.14	87.2857	2	3	1	2
B236	34	21.9	3	2	2	1	3	2	281	40.1429	2	3.58	0.74	77.035	52	1.53	93.6992	13.2396	-0.08	46.8119	2	3	1	2
B237	31	21.4	3	2	2	1	2	2	288	41.1429	2	3.14	-0.2	42.074	49.5	0.19	57.5345	12.815	-0.43	33.3598	2	3	1	2
B238	40	21.6	3	2	2	1	2	2	279	39.8571	2	3.9	1.37	91.4657	47.5	-0.88	18.943	17.3	2.77	99.7197	2	3	2	3
B239	23	19.8	2	2	2	1	3	2	281	40.1429	2	3.78	1.14	87.2857	51.5	1.26	89.6165	14.3	0.71	76.1148	2	3	2	3
B240	30	33.2	3	2	2	2	3	1	284	40.5714	2	4.28	1.76	96.0796	51	0.59	72.2405	16.5	2.08	98.1237	2	3	2	3
B242	33	31.5	3	2	2	2	3	2	271	38.7143	2	3.9	1.37	91.4657	53	2.07	98.0774	13.8839	0.43	66.6402	2	3	1	2
B244	36	25.2	3	2	2	1	2	1	283	40.4286	2	3.73	0.76	77.6373	51.5	0.85	80.2337	14.1	0.5	69.1462	2	3	2	3
B245	31	23.4	3	2	2	1	1	1	278	39.7143	2	2.97	-0.8	21.1855	48	-1	15.8655	12.8906	-0.41	34.0903	2	3	1	2
B247	30	21.3	3	2	2	1	2	2	280	40	2	3.94	1.45	92.6471							2	3	2	3
B248	32	21.7	2	2	2	2	1	1	291	41.5714	2	3.24	-0.22	41.2936	52	1.12	86.8643	12	-1.2	11.507	2	3	2	3
B250	26	21.5	3	2	2	1	1	1	282	40.2857	2	3.53	0.37	64.4309							2	3	2	3
B251	28	20.2	3	2	2	1	2	1	278	39.7143	2	3.53	0.37	64.4309	51	0.59	72.2405	13.6	0.13	55.1717	2	3	2	3
B252	29	19.8	3	2	2	1	2	1	275	39.2857	2	3.48	0.27	60.642	51.5	0.85	80.2337	13.1209	-0.23	40.9046	2	3	1	2
B254	28	22.9	3	2	2	2	2	2	276	39.4286	2	3.06	-0.38	35.1973	48.5	-0.35	36.3169	13.0088	-0.27	39.358	2	3	1	2
B256	35	25.2	3	1	2	2	2	2	281	40.1429	2	3.33	0.21	58.3166	50	0.46	67.7242	13.3	-0.01	49.6011	2	3	2	3
B257	35	21.6	3	2	2	1	2	2	280	40	2	4.18	1.91	97.1933	53	2.07	98.0774	14.8807	1.18	88.1	2	3	1	2
B261	31	22.4	3	2	2	2	2	2	265	37.8571	2	3.31	0.17	56.7495	49.5	0.19	57.5345	13.5088	0.14	55.567	2	3	1	2
B262	35	23.3	2	2	2	1	2	1	280	40	2	3.8	0.89	81.3267	52	1.12	86.8643	14.0533	0.49	68.7933	2	3	1	2
B263	27	23.7	2	2	2	2	2	2	272	38.8571	2	4.04	1.64	94.9497							2	3	1	2
B266	31	22.8	2	2	2	1	3	2	289	41.2857	2	4.08	1.72	95.7284	51	0.99	83.8913	15.6863	1.74	95.907	2	3	1	2
B267	32	27.8	2	2	2	2	2	2	279	39.8571	2	3.74	1.06	85.5428	52	1.53	93.6992	13.8	0.39	65.1732	2	3	2	3
B268	27	26.9	2	2	2	1	1	2	280	40	2	3.48	0.53	70.1944	49.5	0.19	57.5345	14.2026	0.68	75.1748	2	3	1	2
B269	29	27.1	3	2	2	2	2	1	276	39.4286	2	3.54	0.39	65.1732	50	0.06	52.3922	14.16	0.57	71.5661	2	3	1	2
B271	24	22.8	2	2	2	1	1	2	288	41.1429	2	3.26	0.06	52.3922	49.5	0.19	57.5345	13.3	-0.03	48.8034	2	3	2	3
B272	30	28	3	2	2	2	1	2	262	37.4286	2	3.11	-0.27	39.358	48.5	-0.35	36.3169	13.2214	-0.09	46.4144	2	3	1	2
B273	30	27.7	3	2	1	2	3	2	247	35.2857	2	3.56	0.69	75.4903	51	0.99	83.8913	13.7	0.28	61.0261	2	3	2	3
B274	32	25.4	3	1	2	2	1	2	279	39.8571	2	3.06	-0.38	35.1973							2	3	2	3
B275	34	19	2	2	2	2	2	2	267	38.1429	2	3.66	0.9	81.594	51	0.99	83.8913	14.0715	0.58	71.9043	2	3	1	2
B276	30	18.4	3	2	2	1	1	2	286	40.8571	2	3.45	0.47	68.0822	50	0.46	67.7242	13.8	0.37	64.4309	2	3	1	2
B277	32	30.7	2	2	2	2	2	2	256	36.5714	2	3.34	0.23	59.0954	52	1.53	93.6992	12.3521	-0.83	20.3269	2	3	1	2
B278	30	32	3	2	2	1	2	1	258	36.8571	2	3.23	-0.24	40.5165	48.5	-0.73	23.2695	13.7315	0.25	59.8706	2	3	1	2
B279	29	27.2	2	2	1	2	2	1	289	41.2857	2	3.36	0.03	51.1966	50.5	0.33	62.93	13.2	-0.18	42.8576	2	3	2	3
B280	27	28.6	3	1	2	2	2	1	273	39	2	3.64	0.58	71.9043	51.5	0.85	80.2337	13.7242	0.24	59.4835	2	3	1	2
B281	27	21.5	2	2	2	2	1	1	281	40.1429	2	3.98	1.22	88.8768	52.5	1.38	91.6207	14.4	0.77	77.935	2	3	2	3
B283	32	24.3	3	2	1	2	2	1	282	40.2857	2	2.72	-1.37	8.53435	47	-1.52	6.42555	12.3	-0.9	18.406	1	1	2	3
B284	26	23.2	3	2	2	1	3	1	274	39.1429	2	4.19	1.6	94.5201	52	1.12	86.8643	15.4956	1.48	93.0563	2	3	1	2
B285	31	22.9	3	2	2	1	2	2	275	39.2857	2	3.06	-0.38	35.1973	47	-1.15	12.5072	13.9	0.41	65.9097	2	3	2	3
B286	40	26.7	2	2	1	2	3	2	279	39.8571	2	3.37	0.3	61.7911	49	-0.08	46.8119	14.0358	0.55	70.884	2	3	1	2
B287	36	27	3	2	2	2	1	1	262	37.4286	2	3.41	0.13	55.1717	52	1.12	86.8643	12.6109	-0.65	25.7846	2	3	1	2
B288	38	42.4	3	2	2	1	2	2	283	40.4286	2	3.4	0.36	64.0576	51	0.99	83.8913	13.1	-0.22	41.2936	2	3	2	3
B289	27	22.3	3	2	2	2	3	1	262	37.4286	2	3.89	1.06	85.5428	52	1.12	86.8643	14.4	0.73	76.7305	2	3	2	3
B290	26	23.1	1	2	2	2	2	2	286	40.8571	2	2.9	-0.75	22.6627	47.5	-0.88	18.943	12.9	-0.4	34.4578	2	3	2	3
B291	27	28.3	3	2	1	2	1	1	273	39	2	3.83	0.95	82.8944	51	0.59	72.2405	14.7	0.97	83.3977	2	3	2	3
B292	26	26.2	3	2	2	2	2	2	290	41.4286	2	2.79	-1.01	15.6248	49	-0.08	46.8119	11.6	-1.49	6.81121	2	3	2	3
B293	33	20.6	3	1	2	2	1	1	290	41.4286	2	3.23	-0.24	40.5165	48.5	-0.73	23.2695	13.7	0.25	59.8706	2	3	2	3
B295	34	24.7	2	2	2	2	2	2	283	40.4286	2	3.27	0.08	53.1881	49	-0.08	46.8119	13.6193	0.23	59.0954	2	3	1	2
B301	30	21.5	3	2	2	1	1	2	260	37.1429	2	3.8	1.18	88.1	49	-0.08	46.8119	15.8	1.84	96.7116	2	3	2	3
B302	34	30.7	3	1	2	2	1	1	281	40.1429	2	3.45	0.21	58.3166	53	1.65	95.0529	12.3	-0.93	17.6186	2	3	2	3
B307	36	26.2	2	2	2	1	3	2	278	39.7143	2	3.77	1.12	86.8643	52.5	1.8	96.407	13.7	0.27	60.642	2	3	2	3
B309	27	24.4	3	1	2	2	1	2	273	39	2	3.3	0.15	55.9618	48	-0.62	26.7629	14.3	0.77	77.935	2	3	2	3
B311	28	23.6	3	2	2	1	1	1	271	38.7143	2	4.06	1.37	91.4657	51.5	0.85	80.2337	15.3078	1.36	91.3085	2	3	1	2
B312	28	18.2	3	2	2	1	1	1	275	39.2857	2	2.97	-0.8	21.1855	47.5	-1.26	10.3835	13.1634	-0.19	42.4655	2	3	1	2
B313	29	19.5	3	2	2	1	3	2	284	40.5714	2	3.73	1.04	85.083	51.5	1.26	89.6165	14.1	0.57	71.5661	2	3	2	3
B314	33	22.9	2	2	2	1	1	2	270	38.5714	2	3.65	0.88	81.057	52	1.53	93.6992	13.4985	0.13	55.1717	2	3	1	2
B315	21	34.5	3	2	2	2	1	1	266	38	2	4.14	1.51	93.4478	51	0.59	72.2405	15.917	1.75	95.9941	2	3	1	2
B316	24	20.3	3	1	2	1	2	2	269	38.4286	2	3.66	0.9	81.594	52	1.53	93.6992	13.5	0.16	56.3559	2	3	2	3
B317	28	19.8	2	2	2	1	1	1	293	41.8571	2	4.07	1.39	91.7736	55	2.7	99.6533	13.5	0.04	51.5953	2	3	2	3
B318	35	25.3	3	2	2	2	2	1	282	40.2857	2	4.12	1.48	93.0563	55	2.7	99.6533	13.6198	0.16	56.3559	2	3	1	2
B322	30	31.4	3	2	2	1	1	2	264	37.7143	2	3.72	1.02	84.6136	50.5	0.73	76.7305	14.5868	0.96	83.1472	2	3	1	2
B325	33	26.7	2	1	2	1	1	2	274	39.1429	2	4.17	1.89	97.0621	56	3.68	99.9883	13.2972	-0.03	48.8034	2	3	1	2
B326	27	20.8	3	2	2	1	2	1	282	40.2857	2	3.04	-0.65	25.7846	51	0.59	72.2405	11.6878	-1.47	7.07809	2	3	1	2
B327	39	20.1	3	2	2	2	1	2	283	40.4286	2	2.32	-2.2	1.39034	46	-1.69	4.5514	10.9641	-2.13	1.65858	1	1	1	2
B328	38	19.6	3	2	2	1	2	1	288	41.1429	2	3.78	0.85	80.2337	51.5	0.85	80.2337	14.2521	0.63	73.5653	2	3	1	2
B329	27	21.3	3	2	2	2	3	1	283	40.4286	2	4.63	2.35	99.0613	55.5	2.97	99.8511	15.0312	1.18	88.1	2	3	1	2
B331	30	28.8	3	2	2	1	2	1	266	38	2	2.89	-0.98	16.3543	49.5	-0.2	42.074	11.8	-1.37	8.53435	2	3	2	3
B332	30	21	3	2	2	1	1	1	260	37.1429	2	4.05	1.35	91.1492	51.5	0.85	80.2337	15.2701	1.33	90.8241	2	3	1	2
B334	32	20.9	3	1	2	2	1	1	262	37.4286	2	3.39	0.09	53.5856	50.5	0.33	62.93	13.2928	-0.09	46.4144	2	3	1	2
B335	30	27.3	2	2	2	2	2	1	283	40.4286	2	3.7	0.7	75.8036	52	1.12	86.8643	13.6834	0.21	58.3166	2	3	1	2
B336	31	27.6	3	2	2	2	3	1	275	39.2857	2	3.17	-0.37	35.5691	51	0.59	72.2405	12.2	-1.01	15.6248	2	3	2	3
B337	31	25.4	3	1	2	3	3	2	275	39.2857	2	2.87	-0.82	20.6108	50	0.46	67.7242	11.48	-1.62	5.26161	2	3	1	2
B338	34	23.7	3	2	2	1	1	1	283	40.4286	2	3.16	-0.39	34.8268	49.5	-0.2	42.074	12.8966	-0.41	34.0903	2	3	1	2
B339	29	25.5	3	2	2	1	1	2	273	39	2	3.53	0.63	73.5653	50	0.46	67.7242	14.12	0.61	72.9069	2	3	1	2
B340	29	21.2	3	2	2	1	3	1	251	35.8571	2	3.7	0.7	75.8036	52	1.12	86.8643	13.7	0.21	58.3166	2	3	2	3
B341	29	30.2	3	1	2	1	2	1	289	41.2857	2	4.28	1.76	96.0796	54	2.17	98.4997	14.7	0.93	82.3814	2	3	2	3
B344	29	33.7	3	2	2	2	2	1	277	39.5714	2	3.65	0.6	72.5747	52.5	1.38	91.6207	13.2	-0.13	44.8283	2	3	2	3
B345	33	23.6	2	2	2	2	1	2	272	38.8571	2	2.76	-1.08	14.0071	48.5	-0.35	36.3169	11.7	-1.39	8.22644	2	3	2	3
B346	30	20.3	2	2	2	2	2	2	288	41.1429	2	2.7	-1.23	10.9349	47	-1.15	12.5072	12.2	-0.94	17.3609	2	3	2	3
B348	33	22.9	2	2	2	1	2	2	280	40	2	3.55	0.67	74.8571	50	0.46	67.7242	14.2	0.68	75.1748	2	3	2	3
B349	36	22	2	2	2	1	3	2	274	39.1429	2	3.91	1.39	91.7736	51.5	1.26	89.6165	14.7422	1.08	85.9929	2	3	1	2
B350	27	26.7	3	2	2	2	3	1	290	41.4286	2	3.84	0.97	83.3977	52	1.12	86.8643	14.2012	0.6	72.5747	2	3	1	2
B351	30	21.7	2	2	2	2	3	1	290	41.4286	2	4.49	2.12	98.2997	52	1.12	86.8643	16.6	2.17	98.4997	2	3	2	3
B353	30	21.4	3	2	2	1	3	1	271	38.7143	2	3.47	0.25	59.8706	52.5	1.38	91.6207	12.5896	-0.66	25.4627	2	3	1	2
B355	30	24.4	3	2	2	1	2	1	276	39.4286	2	3.77	0.83	79.6731	51	0.59	72.2405	14.4944	0.81	79.103	2	3	1	2
B356	28	24.5	3	2	2	3	4	2	281	40.1429	2	2.46	-1.83	3.3625	46	-1.69	4.5514	11.6	-1.49	6.81121	1	1	2	3
B357	28	25.6	3	2	2	1	2	2	284	40.5714	2	4.03	1.62	94.7384	49	-0.08	46.8119	16.7847	2.46	99.3053	2	3	1	2
B361	31	22.2	3	2	1	2	2	2	289	41.2857	2	2.93	-0.68	24.8252	50	0.46	67.7242	11.7	-1.4	8.07567	2	3	2	3
B363	25	29.6	2	2	2	2	1	2	279	39.8571	2	3.34	0.23	59.0954	48	-0.62	26.7629	14.5	0.9	81.594	2	3	2	3
B364	22	27.9	2	2	2	1	2	2	272	38.8571	2	3.26	0.06	52.3922	50.5	0.73	76.7305	12.8	-0.46	32.2758	2	3	2	3
B365	28	23.3	3	2	2	1	2	1	270	38.5714	2	3.12	-0.47	31.9178	49.5	-0.2	42.074	12.7334	-0.54	29.4599	2	3	1	2
B367	37	25.6	2	2	2	1	3	2	276	39.4286	2	4.04	1.64	94.9497	53	2.07	98.0774	14.4	0.81	79.103	2	3	2	3
B368	29	26.8	3	2	2	2	1	2	272	38.8571	2	3.7	0.98	83.6457	51	0.99	83.8913	14.2	0.69	75.4903	2	3	2	3
B370	30	20.7	3	2	2	2	1	1	278	39.7143	2	2.96	-0.82	20.6108	49	-0.47	31.9178	12.3282	-0.89	18.6733	2	3	1	2
B372	31	25.8	3	1	2	2	1	1	274	39.1429	2	3.06	-0.6	27.4253	48	-1	15.8655	13.2812	-0.1	46.0172	2	3	1	2
B376	29	23.4	3	2	2	1	1	1	279	39.8571	2	3.56	0.43	66.6402	50	0.06	52.3922	14.24	0.62	73.2371	2	3	1	2
B378	35	28.4	3	2	2	2	2	1	285	40.7143	2	4.09	1.42	92.2196	54	2.17	98.4997	14.0261	0.47	68.0822	2	3	1	2
B380	29	33.1	2	1	2	2	3	2	280	40	2	3.27	0.08	53.1881	48.5	-0.35	36.3169	13.9	0.45	67.3645	2	3	2	3

## Sheet: Exclusions
ID	Sex	Category at birth	Age at visit (days)	Age at visit (months)	Wt (kg)	WAZ	Wt %	Ln/ht (cm)	HAZ	Ht %	BMI	BAZ	BMI %	Maternal Age (years) at.booking	Maternal BMI at booking	Smoking status	GHTN / PET this pregnancy	GDM this pregnancy	Onset of labour	Mode of Delivery	Sex	DOB	Gestation (days)	Gestation (weeks)
B047	2	3	933	30.6	11.8	-0.67	25.1429	89	-0.61	27.0931	14.8971	-0.48	31.5614	27	25.2	3	2	2	2	1	2	2015-06-10	277	39.5714
B047	2	3	548	18	10.1	-0.11	45.6205	81	0.1	53.9828	15.394	-0.25	40.1294
B047	2	3	0	0	3.26	0.06	52.3922	49.5	0.19	57.5345	13.3048	-0.03	48.8034
B047	2	3	119	3.9	6.39	0.02	50.7978	61	-0.42	33.7243	17.1728	0.34	63.3072
B047	2	3	384	12.6	9.24	0.14	55.567	72.5	-0.87	19.215	17.5791	0.86	80.5105
B047	2	3	245	8	8.43	0.47	68.0822	68	-0.35	36.3169	18.231	0.88	81.057
B047	2	3	196	6.4	7.79	0.36	64.0576	65	-0.62	26.7629	18.4379	0.95	82.8944
B197	1	3	109	3.5	6	-1.03	15.1505	61	-0.93	17.6186	16.1247	-0.68	24.8252	31	39.5	3	2	1	2	2	1	2015-11-30	287	41
B197	1	3	186	6.1	7.2	-0.93	17.6186	66	-0.84	20.0454	16.5289	-0.59	27.7595
B197	1	3	0	0	3.3	-0.1	46.0172	49.5	-0.2	42.074	13.468	0.05	51.9939
B197	1	3	353	11.5	11	1.3	90.32	77	0.74	77.035	18.5529	1.18	88.1
B197	1	3	249	8.1	9.2	0.55	70.884	69	-0.84	20.0454	19.3237	1.37	91.4657
B197	1	3	578	18.9	13	1.38	91.6207	85	0.64	73.8914	17.9931	1.41	92.073
NOTE: B47 and B197 excluded due to medical illness in childhood

## Sheet: Key
Key	1	2	3	4
Sex	Male	Female
Category	SGA	AGA-FGR	AGA-NG
Smoking	Current	Ex-smoker	Never	No data
HTN/PET	Yes	No
Diabetes	Yes	No
Laboue onset	Spontaneous	Induction	No labour
Mode of delivery	NVD	Instrumental	Emergency CS	Elective CS
Low antenatal growth velocity	Yes	No
Birthweight centile	SGA	AGA
Returned survey	Yes	No
Excluded	Yes	No	Did not return survery
