# Supplementary material for: Appropriate-for-gestational-age infants who exhibit reduced antenatal growth velocity display postnatal catch-up growth
Source: PLoS One. 2020 Sep 8;15(9):e0238700. doi: 10.1371/journal.pone.0238700 (PMC7478563; doi:10.1371/journal.pone.0238700)
Supplement: S1 File — (ZIP) [file pone.0238700.s005.zip]

Archive with 13 entries (10 files):
- Supporting information Final/
- Supporting information Final/S1_Appendix.pdf
- __MACOSX/
- __MACOSX/Supporting information Final/
- __MACOSX/Supporting information Final/._S1_Appendix.pdf
- Supporting information Final/.DS_Store
- __MACOSX/Supporting information Final/._.DS_Store
- Supporting information Final/S1_Table.docx
- __MACOSX/Supporting information Final/._S1_Table.docx
- Supporting information Final/S1_Fig.tiff
- __MACOSX/Supporting information Final/._S1_Fig.tiff
- Supporting information Final/S1_Data.xlsx
- __MACOSX/Supporting information Final/._S1_Data.xlsx
